# Supplementary material for: (1R*,2R*,5R*,6S*)-6-Bromo-9-oxabi­cyclo­[3.3.1]nonan-2-ol
Source: IUCrdata. 2025 Oct 9;10(Pt 10):x250854. doi: 10.1107/S2414314625008545 (PMC12598887; doi:10.1107/S2414314625008545)
Supplement: Supplementary file 1 [file x-10-x250854-sup1.cif]

##############################################################################
#                                                                            #
# This CIF contains the data for a data article accepted for                 #
# publication in IUCrData. It conforms to the requirements of                #
# Notes for Authors for IUCrData, and has been                               #
# peer reviewed under the auspices of IUCrData.                              #
#                                                                            #
# Full details of the Crystallographic Information File format               #
# are given in the paper "The Crystallographic Information File (CIF):       #
# a New Standard Archive File for Crystallography" by S. R. Hall, F. H.      #
# Allen and I. D. Brown [Acta Cryst. (1991), A47, 655-685].                  #
#                                                                            #
# The current version of the core CIF dictionary is obtainable from          #
# ftp://ftp.iucr.org/pub/cif_core.dic.                                       #
#                                                                            #
# Software is freely available for graphical display of the structure(s)     #
# in this CIF. For information consult the CIF software page                 #
# http://www.iucr.org/resources/cif/software.                                #
#                                                                            #
# This file may be used for bona fide research purposes within the           #
# scientific community so long as proper attribution is given to the data    # 
# article from which it was obtained.                                        #
#                                                                            #
##############################################################################
data_I
_audit_creation_method     'SHELXL-2019/3'
_chemical_name_systematic
;\
(1<i>R</i>*,2<i>R</i>*,5<i>R</i>*,6<i>S</i>*)-6-Bromo-9-oxabicyclo[3.3.1]\
nonan-2-ol
;
_chemical_name_common     ?
_chemical_formula_moiety     'C8 H13 Br O2'
_chemical_formula_sum     'C8 H13 Br O2'
_chemical_formula_iupac     'C8 H13 Br O2'
_chemical_formula_weight     221.09
_chemical_melting_point     ?
_space_group_crystal_system     monoclinic
_space_group_name_H-M_alt     'P 21/c'
_space_group_name_Hall     '-P 2ybc'
loop_
    _space_group_symop_operation_xyz
    'x, y, z'
    '-x, y+1/2, -z+1/2'
    '-x, -y, -z'
    'x, -y-1/2, z-1/2'
_cell_length_a     9.5387(7)
_cell_length_b     8.8911(8)
_cell_length_c     10.2453(7)
_cell_angle_alpha     90
_cell_angle_beta     97.088(6)
_cell_angle_gamma     90
_cell_volume     862.26(12)
_cell_formula_units_Z     4
_cell_measurement_reflns_used     8646
_cell_measurement_theta_min     2.75
_cell_measurement_theta_max     28.35
_cell_measurement_temperature     120(2)
_exptl_crystal_description     block
_exptl_crystal_colour     colorless
_exptl_crystal_size_max     0.600
_exptl_crystal_size_mid     0.350
_exptl_crystal_size_min     0.140
_exptl_crystal_density_diffrn     1.703
_exptl_crystal_density_meas     ?
_exptl_crystal_density_method     ?
_exptl_crystal_F_000     448
loop_
    _exptl_crystal_face_index_h
    _exptl_crystal_face_index_k
    _exptl_crystal_face_index_l
    _exptl_crystal_face_perp_dist
    1 0 0 0.0695
    -1 0 0 0.0695
    0 0 1 0.1750
    0 0 -1 0.1750
    0 1 0 0.2995
    0 -1 0 0.2995
_exptl_absorpt_coefficient_mu     4.716
_exptl_absorpt_correction_type     integration
_exptl_absorpt_process_details
;
(X-Red32; Stoe & Cie, 2020)
;
_exptl_absorpt_correction_T_min     0.1964
_exptl_absorpt_correction_T_max     0.5194
_diffrn_ambient_temperature     120(2)
_diffrn_source     'sealed X-ray tube, 12 x 0.4 mm long-fine focus'
_diffrn_radiation_type     MoK\a
_diffrn_radiation_wavelength     0.71073
_diffrn_measurement_device_type     'Stoe IPDS 2T'
_diffrn_measurement_method     'rotation method, \w scans'
_diffrn_detector_area_resol_mean     6.67
_diffrn_reflns_number     4579
_diffrn_reflns_av_R_equivalents     0.0225
_diffrn_reflns_av_unetI/netI     0.0223
_diffrn_reflns_theta_min     3.044
_diffrn_reflns_theta_max     27.925
_diffrn_reflns_theta_full     25.242
_diffrn_measured_fraction_theta_max     0.993
_diffrn_measured_fraction_theta_full     0.999
_diffrn_reflns_limit_h_min     -11
_diffrn_reflns_limit_h_max     12
_diffrn_reflns_limit_k_min     -11
_diffrn_reflns_limit_k_max     10
_diffrn_reflns_limit_l_min     -13
_diffrn_reflns_limit_l_max     13
_refine_special_details
;
Hydrogen atoms were freely refined, except H1 and H5 which were
refined with <i>U</i>(H)=1.2<i>U</i>~eq~(C). The H atoms of each CH~2~ group
were given a common displacement parameter.
;
_reflns_number_total     2057
_reflns_number_gt     1808
_reflns_threshold_expression     'I > 2\s(I)'
_refine_ls_structure_factor_coef     Fsqd
_refine_ls_matrix_type     full
_refine_ls_R_factor_all     0.0517
_refine_ls_R_factor_gt     0.0419
_refine_ls_wR_factor_gt     0.0843
_refine_ls_wR_factor_ref     0.0889
_refine_ls_goodness_of_fit_ref     1.267
_refine_ls_restrained_S_all     1.267
_refine_ls_number_reflns     2057
_refine_ls_number_parameters     146
_refine_ls_number_restraints     0
_refine_ls_hydrogen_treatment     refxyz
_refine_ls_weighting_scheme     calc
_refine_ls_weighting_details
              'w=1/[\s^2^(Fo^2^)+(0.0222P)^2^+1.9676P] where P=(Fo^2^+2Fc^2^)/3'
_atom_sites_solution_hydrogens     difmap
_atom_sites_solution_primary     dual
_atom_sites_solution_secondary     ?
_refine_ls_shift/su_max     0.000
_refine_ls_shift/su_mean     0.000
_refine_diff_density_max     0.786
_refine_diff_density_min     -0.541
_refine_ls_extinction_method     none
_refine_ls_extinction_coef     .
loop_
    _atom_type_symbol
    _atom_type_description
    _atom_type_scat_dispersion_real
    _atom_type_scat_dispersion_imag
    _atom_type_scat_source
    'C' 'C' 0.0033 0.0016
                         'International Tables Vol C Tables 4.2.6.8 and 6.1.1.4'
    'H' 'H' 0.0000 0.0000
                         'International Tables Vol C Tables 4.2.6.8 and 6.1.1.4'
    'O' 'O' 0.0106 0.0060
                         'International Tables Vol C Tables 4.2.6.8 and 6.1.1.4'
    'Br' 'Br' -0.2901 2.4595
                         'International Tables Vol C Tables 4.2.6.8 and 6.1.1.4'
_computing_data_collection
;
X-Area WinXpose 2.0.28 (Stoe & Cie, 2020)
;
_computing_cell_refinement
;
X-Area Recipe 2.0.2 (Stoe & Cie, 2020)
;
_computing_data_reduction
;
X-Area Integrate 2.5.18.0 (Stoe & Cie, 2020)
;
_computing_structure_solution
;
<i>SHELXT2014</i> (Sheldrick, 2015a)
;
_computing_structure_refinement
;
<i>SHELXL2019/2</i> (Sheldrick, 2015b)
;
_computing_molecular_graphics
;
LATON (Spek, 2009)
;
_computing_publication_material     ?
loop_
    _atom_site_type_symbol
    _atom_site_label
    _atom_site_fract_x
    _atom_site_fract_y
    _atom_site_fract_z
    _atom_site_U_iso_or_equiv
    _atom_site_adp_type
    _atom_site_calc_flag
    _atom_site_occupancy
    _atom_site_disorder_assembly
    _atom_site_disorder_group
    Br Br1 0.19929(4) 0.83866(4) 0.25179(4) 0.03210(13) Uani d 1 . .
    C C1 0.2223(4) 0.5517(4) 0.1306(3) 0.0235(7) Uani d 1 . .
    H H1 0.220(4) 0.620(4) 0.059(4) 0.028 Uiso d 1 . .
    C C2 0.1690(4) 0.3953(5) 0.0871(4) 0.0306(8) Uani d 1 . .
    H H2A 0.065(4) 0.393(5) 0.065(4) 0.029(7) Uiso d 1 . .
    H H2B 0.213(4) 0.371(5) 0.011(4) 0.029(7) Uiso d 1 . .
    C C3 0.2108(4) 0.2714(4) 0.1884(4) 0.0334(8) Uani d 1 . .
    H H3A 0.149(5) 0.269(5) 0.260(4) 0.041(9) Uiso d 1 . .
    H H3B 0.196(5) 0.176(5) 0.148(5) 0.041(9) Uiso d 1 . .
    C C4 0.3622(4) 0.2883(4) 0.2501(4) 0.0316(8) Uani d 1 . .
    H H4 0.431(4) 0.266(5) 0.185(4) 0.032(11) Uiso d 1 . .
    C C5 0.3972(4) 0.4502(4) 0.2913(3) 0.0255(7) Uani d 1 . .
    H H5 0.492(4) 0.458(5) 0.314(4) 0.031 Uiso d 1 . .
    C C6 0.3264(4) 0.5148(5) 0.4058(3) 0.0277(7) Uani d 1 . .
    H H6A 0.343(5) 0.436(5) 0.472(5) 0.045(9) Uiso d 1 . .
    H H6B 0.382(5) 0.608(6) 0.434(4) 0.045(9) Uiso d 1 . .
    C C7 0.1695(4) 0.5486(4) 0.3687(3) 0.0262(7) Uani d 1 . .
    H H7A 0.113(4) 0.454(5) 0.366(4) 0.032(8) Uiso d 1 . .
    H H7B 0.138(4) 0.616(5) 0.439(4) 0.032(8) Uiso d 1 . .
    C C8 0.1421(4) 0.6236(4) 0.2342(3) 0.0247(7) Uani d 1 . .
    H H8 0.044(4) 0.631(4) 0.201(4) 0.020(9) Uiso d 1 . .
    O O9 0.3704(2) 0.5456(3) 0.1771(2) 0.0250(5) Uani d 1 . .
    O O10 0.3857(4) 0.1913(4) 0.3610(3) 0.0464(8) Uani d 1 . .
    H H10 0.466(6) 0.153(6) 0.362(5) 0.057(16) Uiso d 1 . .
loop_
    _atom_site_aniso_label
    _atom_site_aniso_U_11
    _atom_site_aniso_U_22
    _atom_site_aniso_U_33
    _atom_site_aniso_U_12
    _atom_site_aniso_U_13
    _atom_site_aniso_U_23
    Br1 0.0394(2) 0.02595(18) 0.03210(19) 0.00348(17) 0.00881(14) 0.00081(15)
    C1 0.0223(16) 0.0300(18) 0.0177(15) 0.0044(14) 0.0005(12) 0.0003(13)
    C2 0.0251(18) 0.038(2) 0.0291(18) -0.0019(16) 0.0043(15) -0.0090(15)
    C3 0.033(2) 0.0276(18) 0.041(2) -0.0023(16) 0.0112(17) -0.0056(16)
    C4 0.031(2) 0.0299(18) 0.0356(19) 0.0081(15) 0.0133(16) 0.0093(15)
    C5 0.0185(16) 0.0355(19) 0.0219(16) 0.0024(14) 0.0006(13) 0.0047(14)
    C6 0.0258(18) 0.037(2) 0.0197(15) 0.0042(16) 0.0017(14) 0.0017(14)
    C7 0.0272(18) 0.0313(18) 0.0210(16) -0.0015(15) 0.0072(14) 0.0000(13)
    C8 0.0210(16) 0.0287(18) 0.0241(16) 0.0013(14) 0.0016(13) -0.0004(13)
    O9 0.0230(12) 0.0299(13) 0.0228(11) -0.0029(10) 0.0051(9) 0.0041(10)
    O10 0.0464(19) 0.0454(18) 0.0523(18) 0.0253(15) 0.0260(15) 0.0253(14)
_geom_special_details
;
 All esds (except the esd in the dihedral angle between two l.s. planes)
 are estimated using the full covariance matrix.  The cell esds are taken
 into account individually in the estimation of esds in distances, angles
 and torsion angles; correlations between esds in cell parameters are only
 used when they are defined by crystal symmetry.  An approximate (isotropic)
 treatment of cell esds is used for estimating esds involving l.s. planes.
;
loop_
    _geom_bond_atom_site_label_1
    _geom_bond_atom_site_label_2
    _geom_bond_site_symmetry_2
    _geom_bond_distance
    _geom_bond_publ_flag
    Br1 C8 . 1.991(4) ?
    C1 O9 . 1.435(4) ?
    C1 C8 . 1.523(5) ?
    C1 C2 . 1.529(5) ?
    C1 H1 . 0.95(4) ?
    C2 C3 . 1.533(6) ?
    C2 H2A . 0.99(4) ?
    C2 H2B . 0.95(4) ?
    C3 C4 . 1.511(6) ?
    C3 H3A . 1.00(5) ?
    C3 H3B . 0.95(5) ?
    C4 O10 . 1.422(4) ?
    C4 C5 . 1.526(6) ?
    C4 H4 . 1.01(4) ?
    C5 O9 . 1.443(4) ?
    C5 C6 . 1.535(5) ?
    C5 H5 . 0.91(4) ?
    C6 C7 . 1.528(5) ?
    C6 H6A . 0.97(5) ?
    C6 H6B . 1.01(5) ?
    C7 C8 . 1.524(5) ?
    C7 H7A . 1.00(4) ?
    C7 H7B . 1.01(4) ?
    C8 H8 . 0.96(4) ?
    O10 H10 . 0.83(6) ?
loop_
    _geom_angle_atom_site_label_1
    _geom_angle_atom_site_label_2
    _geom_angle_atom_site_label_3
    _geom_angle_site_symmetry_1
    _geom_angle_site_symmetry_3
    _geom_angle
    _geom_angle_publ_flag
    O9 C1 C8 . . 110.1(3) ?
    O9 C1 C2 . . 109.9(3) ?
    C8 C1 C2 . . 114.1(3) ?
    O9 C1 H1 . . 102(3) ?
    C8 C1 H1 . . 108(2) ?
    C2 C1 H1 . . 112(2) ?
    C1 C2 C3 . . 114.0(3) ?
    C1 C2 H2A . . 112(2) ?
    C3 C2 H2A . . 108(2) ?
    C1 C2 H2B . . 106(2) ?
    C3 C2 H2B . . 106(2) ?
    H2A C2 H2B . . 110(3) ?
    C4 C3 C2 . . 111.6(3) ?
    C4 C3 H3A . . 109(3) ?
    C2 C3 H3A . . 112(3) ?
    C4 C3 H3B . . 111(3) ?
    C2 C3 H3B . . 110(3) ?
    H3A C3 H3B . . 104(4) ?
    O10 C4 C3 . . 108.8(3) ?
    O10 C4 C5 . . 110.1(3) ?
    C3 C4 C5 . . 112.0(3) ?
    O10 C4 H4 . . 111(2) ?
    C3 C4 H4 . . 112(2) ?
    C5 C4 H4 . . 104(2) ?
    O9 C5 C4 . . 108.6(3) ?
    O9 C5 C6 . . 110.5(3) ?
    C4 C5 C6 . . 117.6(3) ?
    O9 C5 H5 . . 104(3) ?
    C4 C5 H5 . . 108(3) ?
    C6 C5 H5 . . 107(3) ?
    C7 C6 C5 . . 113.1(3) ?
    C7 C6 H6A . . 113(3) ?
    C5 C6 H6A . . 102(3) ?
    C7 C6 H6B . . 112(3) ?
    C5 C6 H6B . . 105(3) ?
    H6A C6 H6B . . 111(4) ?
    C8 C7 C6 . . 111.4(3) ?
    C8 C7 H7A . . 108(2) ?
    C6 C7 H7A . . 111(2) ?
    C8 C7 H7B . . 111(2) ?
    C6 C7 H7B . . 108(2) ?
    H7A C7 H7B . . 108(3) ?
    C1 C8 C7 . . 113.6(3) ?
    C1 C8 Br1 . . 108.1(2) ?
    C7 C8 Br1 . . 108.9(2) ?
    C1 C8 H8 . . 110(2) ?
    C7 C8 H8 . . 114(2) ?
    Br1 C8 H8 . . 102(2) ?
    C1 O9 C5 . . 111.1(2) ?
    C4 O10 H10 . . 108(4) ?
loop_
    _geom_torsion_atom_site_label_1
    _geom_torsion_atom_site_label_2
    _geom_torsion_atom_site_label_3
    _geom_torsion_atom_site_label_4
    _geom_torsion_site_symmetry_1
    _geom_torsion_site_symmetry_2
    _geom_torsion_site_symmetry_3
    _geom_torsion_site_symmetry_4
    _geom_torsion
    _geom_torsion_publ_flag
    O9 C1 C2 C3 . . . . 49.8(4) ?
    C8 C1 C2 C3 . . . . -74.3(4) ?
    C1 C2 C3 C4 . . . . -42.3(4) ?
    C2 C3 C4 O10 . . . . 168.0(3) ?
    C2 C3 C4 C5 . . . . 46.0(4) ?
    O10 C4 C5 O9 . . . . -179.2(3) ?
    C3 C4 C5 O9 . . . . -58.1(4) ?
    O10 C4 C5 C6 . . . . -52.9(4) ?
    C3 C4 C5 C6 . . . . 68.3(4) ?
    O9 C5 C6 C7 . . . . 52.5(4) ?
    C4 C5 C6 C7 . . . . -72.9(4) ?
    C5 C6 C7 C8 . . . . -42.9(4) ?
    O9 C1 C8 C7 . . . . -53.9(4) ?
    C2 C1 C8 C7 . . . . 70.1(4) ?
    O9 C1 C8 Br1 . . . . 67.1(3) ?
    C2 C1 C8 Br1 . . . . -168.9(2) ?
    C6 C7 C8 C1 . . . . 43.8(4) ?
    C6 C7 C8 Br1 . . . . -76.8(3) ?
    C8 C1 O9 C5 . . . . 63.7(3) ?
    C2 C1 O9 C5 . . . . -62.8(3) ?
    C4 C5 O9 C1 . . . . 67.1(3) ?
    C6 C5 O9 C1 . . . . -63.2(4) ?
loop_
    _geom_hbond_atom_site_label_D
    _geom_hbond_atom_site_label_H
    _geom_hbond_atom_site_label_A
    _geom_hbond_site_symmetry_A
    _geom_hbond_distance_DH
    _geom_hbond_distance_HA
    _geom_hbond_distance_DA
    _geom_hbond_angle_DHA
    _geom_hbond_publ_flag
    C2 H2B O10 4_565 0.95(4) 2.45(4) 3.378(5) 164(3) yes
    O10 H10 O9 2_645 0.83(6) 1.91(6) 2.732(4) 166(5) yes
_shelx_space_group_comment
;
The symmetry employed for this shelxl refinement is uniquely defined
by the following loop, which should always be used as a source of
symmetry information in preference to the above space-group names.
They are only intended as comments.
;
_shelx_estimated_absorpt_T_min     0.164
_shelx_estimated_absorpt_T_max     0.558
_shelx_hkl_file
;
 -11   1   6   86.15    3.25   0
 -11   2   6    4.03    2.64   0
 -10   0   5    5.27    2.37   0
 -10   3   5    4.02    2.74   0
  -9  -3   5  392.65    3.34   0
  -9   0   4    3.61    2.21   0
  -8  -3   4    3.29    1.54   0
  -8   7   5   31.65    3.19   0
  -7   5   3   75.18    2.83   0
  -7   7   4    0.67    2.12   0
  -7   8   5   99.98    3.41   0
  -6  -1   2  153.95    2.14   0
  -6   4   2   79.99    1.95   0
  -6   9   5   70.29    3.39   0
  -4  -9   7   83.03    1.14   0
  -4  -1   1  217.07    1.62   0
  -4   9   4   23.18    2.76   0
  -4  10   5    2.72    2.77   0
   0  -9   6    3.77    3.15   0
   2   1   0 1851.32    2.90   0
   3  -7   4  145.25    3.47   0
   3  -6   3    2.89    2.54   0
   5  -5   3   14.40    2.78   0
   5  -1   1  353.92    3.00   0
   7   3   2   70.35    2.04   0
   8  -1   3   11.53    1.92   0
   8   6   4   67.56    2.22   0
   9  -1   4   38.93    2.40   0
   9   4   4   15.44    2.19   0
  10  -1   5   16.26    3.20   0
  10   0   5   -4.38    2.99   0
 -10   1   5    3.20    2.40   0
 -10   5   6   12.13    3.12   0
  -9   1   4  323.67    3.48   0
  -9   2   4   49.32    2.11   0
  -9   5   5   39.66    3.08   0
  -7  -2   3  568.12    3.11   0
  -6   3   2    0.90    2.00   0
  -6   6   3   22.34    2.48   0
  -5   7   3   -3.82    2.48   0
  -4   3   1  903.08    3.81   0
  -4   6   2   44.90    2.22   0
   3  -8   5  161.38    3.77   0
   3  -5   2  161.09    3.05   0
   3  -3   1  245.10    2.48   0
   5  -8   6   -3.36    3.39   0
   6  -3   2  121.40    3.07   0
   6   7   3  172.41    1.65   0
   7  -5   4   56.38    3.36   0
   7  -1   2  214.52    3.08   0
   7   6   3   32.18    1.78   0
   8  -6   6   64.86    4.05   0
   8  -5   5   16.01    3.44   0
   8  -4   4   13.39    3.15   0
   9  -2   4    6.31    2.97   0
  10   4   5   14.04    2.84   0
 -11  -1   7   21.02    2.62   0
 -10  -2   6   -0.49    2.09   0
  -9  -4   6    8.76    1.87   0
  -7  -4   4   34.01    1.53   0
  -7   4   3   51.20    2.57   0
  -7   6   4  165.49    3.40   0
  -6  -5   4  517.34    2.26   0
  -6   0   2   18.64    1.59   0
  -6   2   2  230.61    2.68   0
  -5   8   4   12.71    2.66   0
  -5   9   5   10.69    3.30   0
  -4   0   1    4.05    1.10   0
  -4   2   1  428.04    2.64   0
  -3   4   1  702.71    3.31   0
  -3   8   3  287.69    3.39   0
  -3   9   4    6.62    2.87   0
  -3  10   5   83.15    3.05   0
  -2  -9   6   17.85    1.74   0
  -2   5   1   81.53    1.69   0
  -2   7   2   73.09    2.17   0
   0   2   0   60.30    0.65   0
   2   0   0 5198.87    5.59   0
   4   5   1  193.02    1.18   0
   5  -4   2   47.74    2.65   0
   5   4   1  603.38    2.51   0
   6  -7   5   80.95    3.82   0
   6  -6   4    7.66    3.11   0
   6  -5   3    2.96    2.73   0
   6   0   1   10.58    1.89   0
   6   1   1   19.55    1.71   0
   6   2   1   31.54    1.96   0
   7  -4   3  329.16    4.29   0
   7  -2   2    7.18    2.60   0
   7   4   2    1.61    1.84   0
   9  -5   6   69.31    3.79   0
   9  -4   5    6.73    3.52   0
   9   1   3   57.98    2.85   0
  10  -2   5  100.96    3.69   0
 -11   0   7   -0.39    2.62   0
 -11   1   7   19.39    2.85   0
 -11   2   7   59.67    3.34   0
 -10   3   6   17.82    2.72   0
  -9  -5   7   37.02    2.17   0
  -9  -2   5    1.99    1.91   0
  -8  -4   5  113.72    2.11   0
  -8  -2   4  110.88    2.15   0
  -8   4   4  131.60    3.08   0
  -8   6   5   49.11    3.08   0
  -7  -1   3  478.42    3.23   0
  -6   7   4   70.60    3.06   0
  -6   8   5   36.16    3.32   0
  -6   9   6   -1.88    2.93   0
  -5   4   2  236.13    2.72   0
  -4   1   1  244.46    2.01   0
   3   1   0  873.84    2.67   0
   4  -5   2  701.72    4.56   0
   4  -3   1 1337.56    5.05   0
   5  -2   1  449.61    3.12   0
   6  -8   6   -0.03    3.36   0
   8  -3   3   55.11    3.12   0
   8   0   2  167.03    3.31   0
   8   1   2  107.71    2.78   0
   8   5   3    8.29    1.95   0
   9  -3   4   -3.67    3.21   0
   9   0   3    9.64    2.67   0
   9   3   3  243.25    3.44   0
  10  -3   5    8.24    3.47   0
  10   0   4  122.08    3.52   0
  10   2   4    6.47    2.62   0
 -10  -1   6   -2.07    2.23   0
 -10   0   6  138.20    3.34   0
  -9  -1   5   91.50    2.74   0
  -9   3   5  376.20    4.01   0
  -8   7   6   15.36    3.07   0
  -7   7   5   13.72    2.94   0
  -7   8   6    6.58    2.97   0
  -5  -2   2  205.84    1.65   0
  -5   6   3    3.05    2.27   0
  -4   5   2  760.91    4.13   0
  -4   7   3  124.53    2.81   0
  -3   6   2  528.02    3.48   0
  -2   8   3  345.09    3.48   0
  -2  10   5   37.53    2.59   0
  -1   7   2  149.57    2.41   0
   1  -8   4   -1.24    2.69   0
   1  -4   1  290.18    2.11   0
   2  -4   1 1820.66    5.14   0
   3   0   0 1783.45    4.01   0
   4   9   4    5.69    0.93   0
   5  -8   5  178.24    4.56   0
   6  -4   2    5.58    2.71   0
   6  -1   1   17.07    2.19   0
   7  -6   4   63.64    4.07   0
   7  -3   2   69.81    2.91   0
   8  -6   5   11.83    3.53   0
   8  -5   4   21.94    3.36   0
   8   2   2   61.10    2.38   0
   9  -5   5    1.82    3.45   0
  10  -1   4    8.71    3.04   0
  10   3   4    5.24    2.44   0
 -10   1   6   -3.21    2.39   0
 -10   4   7   58.03    3.11   0
  -9   0   5    3.92    2.25   0
  -8   0   4   55.06    2.46   0
  -8   2   4  107.76    2.63   0
  -8   5   5    8.95    2.61   0
  -7  -7   7   15.09    1.28   0
  -7   0   3   -1.56    1.72   0
  -7   1   3  474.71    3.36   0
  -7   5   4  176.67    3.13   0
  -6  -7   6   81.88    1.22   0
  -4   8   4   -0.23    2.40   0
  -4   9   5  132.65    3.26   0
  -3   3   1  351.98    2.30   0
  -2   9   4   20.85    2.32   0
  -1   5   1  231.38    1.87   0
  -1  10   5   10.35    2.63   0
   0  -8   4    5.33    2.18   0
   0  -7   3   11.31    1.83   0
   2  -7   3   13.38    2.46   0
   2  -1   0 2015.12    4.03   0
   3  -4   1  354.02    2.96   0
   3   2   0  326.37    1.52   0
   5  -5   2    0.60    2.42   0
   5  -3   1    4.16    2.25   0
   7  -7   5   10.83    3.68   0
   8   3   2   39.48    2.02   0
   9  -4   4   16.24    3.33   0
   9  -2   3    8.97    2.91   0
   9   4   3    2.71    2.33   0
  10   4   4   28.62    2.72   0
  -9  -3   6   12.50    1.91   0
  -9   6   7   19.85    2.98   0
  -8   1   4    8.06    2.10   0
  -8   6   6  145.57    3.41   0
  -7  -6   6  108.74    1.67   0
  -7  -3   4   11.41    1.63   0
  -6   6   4   86.18    2.66   0
  -5   7   4   28.95    2.51   0
  -5   9   6   11.69    2.77   0
  -3  10   6   43.50    3.24   0
  -2   4   1  550.43    2.62   0
   1  -1   0  829.26    1.98   0
   2  -9   5   93.94    3.87   0
   3  -8   4    1.66    2.78   0
   3  -1   0  876.90    3.19   0
   3   7   2  153.72    1.08   0
   3  10   5   31.54    1.58   0
   4   1   0  650.84    2.78   0
   5  -9   6   -2.46    3.50   0
   6  -8   5   -1.51    3.89   0
   6  -7   4  113.76    3.87   0
   6  -6   3    2.78    2.95   0
   6  -2   1   30.88    1.75   0
   7   0   1    4.33    2.13   0
   7   1   1   21.71    2.05   0
   7   5   2   45.59    1.73   0
   8  -2   2   69.86    2.96   0
   8   7   4   44.10    1.85   0
   9   6   4    1.62    2.14   0
 -10   3   7    8.18    2.88   0
  -9   4   6    5.86    2.56   0
  -8  -3   5  117.43    1.99   0
  -8   4   5  112.56    3.13   0
  -8   7   7   44.42    3.32   0
  -7   4   4   43.85    2.49   0
  -7   6   5    2.53    2.63   0
  -7   8   7   40.26    3.32   0
  -6   7   5  144.59    3.35   0
  -6   8   6   -2.01    2.66   0
  -5   2   2  207.15    2.26   0
  -5   8   5  228.81    3.63   0
  -3   7   3   28.98    2.20   0
  -2   6   2  549.39    3.32   0
  -1   9   4    3.21    1.92   0
   0  -9   5   -1.57    2.26   0
   1   7   2  391.57    2.35   0
   3  -9   5   59.40    3.28   0
   3  -6   2  422.49    3.84   0
   4  -8   4    1.71    2.90   0
   4  -7   3  126.05    3.33   0
   4  -4   1   53.37    2.26   0
   4   0   0  387.22    2.40   0
   6   6   2   14.27    1.26   0
   7  -4   2   16.92    2.85   0
   7  -1   1   23.58    2.39   0
   8  -7   5   23.40    3.74   0
   8   4   2   22.79    2.03   0
   9  -6   5    8.44    3.66   0
   9   0   2   12.13    3.00   0
  10  -1   3    3.71    2.96   0
  10   0   3   -6.67    2.77   0
  10   1   3    2.86    2.62   0
  10   2   3  121.51    3.02   0
  11   0   4    9.19    3.10   0
  11   1   4   35.07    3.01   0
  11   2   4   11.90    3.17   0
 -10  -3   8   -5.56    2.42   0
 -10   0   7   -6.52    2.48   0
 -10   1   7   -0.69    2.68   0
 -10   2   7   76.97    3.11   0
  -9  -4   7   11.76    2.06   0
  -9   3   6   23.36    2.70   0
  -6  -2   3   34.94    1.40   0
  -6   3   3  541.33    3.58   0
  -5   0   2 1530.46    4.08   0
  -5   5   3   22.46    2.12   0
  -4  -5   3   12.57    0.67   0
  -4   4   2   28.77    1.74   0
  -4   6   3   40.60    2.17   0
  -3   2   1 1184.03    3.40   0
  -3   5   2  381.96    2.95   0
  -3   8   4   -4.33    2.16   0
  -3   9   5   41.83    2.57   0
  -1  -7   3  290.05    1.97   0
   0  -6   2  730.01    2.96   0
   0   5   1    7.45    1.09   0
   0   9   4   -5.61    2.23   0
   1  10   5   18.75    2.16   0
   2   7   2   95.60    1.44   0
   2  10   5   49.58    2.27   0
   4  -9   5  156.61    4.05   0
   4  -6   2   43.51    2.76   0
   4  -1   0  645.68    3.16   0
   4   2   0   91.88    1.37   0
   5  -8   4    7.57    3.72   0
   6  -5   2  185.61    3.51   0
   6  -3   1 1045.89    5.28   0
   7  -7   4   49.37    3.87   0
   7  -6   3   33.88    3.78   0
   7  -2   1  174.90    3.04   0
   8  -5   3    1.80    3.05   0
   9  -1   2  105.85    3.02   0
   9   2   2    4.39    2.23   0
  10   5   4   -0.83    2.20   0
 -10   3   8   -0.42    3.16   0
  -9  -5   8   17.63    1.90   0
  -9   2   6    1.62    2.42   0
  -8   3   5  111.84    2.88   0
  -8   5   6   41.33    2.96   0
  -7   5   5   56.05    2.73   0
  -4   9   6   37.51    3.21   0
  -3   0   1    0.88    0.84   0
  -3   1   1  356.62    1.88   0
  -1  -9   5  286.94    2.59   0
   2  -2   0  146.48    1.58   0
   3  -2   0  337.96    2.42   0
   5  -9   5   -1.39    3.94   0
   5  -6   2  470.77    4.70   0
   5  -4   1  588.93    4.15   0
   5   0   0 3645.07    7.08   0
   5   1   0   16.79    1.45   0
   7  -8   5   54.11    3.88   0
   7   3   1  134.24    2.09   0
   7   8   4    0.54    1.12   0
   9  -2   2    5.89    2.85   0
   9   5   3   23.76    2.04   0
 -10  -2   8    2.26    2.21   0
  -9   0   6    4.96    2.26   0
  -9   1   6  248.68    3.36   0
  -8  -4   6   54.30    1.73   0
  -8  -1   5   66.73    2.46   0
  -7   2   4  128.53    2.51   0
  -6   1   3  229.67    2.59   0
  -6   2   3   36.93    1.87   0
  -5   9   7    5.82    2.80   0
  -4   7   4  180.21    2.93   0
  -4   8   5   25.17    2.51   0
  -2   9   5   83.31    2.96   0
   0 -10   6   18.29    2.53   0
   1   8   3   16.32    1.73   0
   1   9   4   11.39    2.06   0
   2  -5   1  228.63    2.58   0
   3  -5   1    3.14    1.97   0
   4  -2   0   95.47    2.10   0
   5  -1   0   -3.06    1.70   0
   5   5   1   -1.09    1.04   0
   6  -8   4    7.68    3.37   0
   6  -7   3  168.01    4.03   0
   6  -4   1  250.48    3.40   0
   7  -5   2   58.12    3.22   0
   7  -3   1  135.97    3.12   0
   7   7   3   40.45    1.40   0
   8  -4   2   27.52    3.13   0
   8   0   1    2.78    2.35   0
   8   1   1   23.93    2.32   0
  10  -3   3    0.79    3.22   0
 -10   0   8  111.94    3.35   0
 -10   1   8    2.14    2.70   0
  -9   3   7  330.92    3.89   0
  -9   5   8   18.85    2.91   0
  -8  -5   7   -0.65    1.84   0
  -8   0   5    2.70    2.04   0
  -8   4   6   60.75    2.87   0
  -7  -4   5  141.43    1.90   0
  -7   0   4  269.57    2.78   0
  -7   1   4  176.00    2.48   0
  -7   7   7   21.11    3.07   0
  -6   0   3    4.05    1.49   0
  -6   6   5   11.00    2.45   0
  -6   8   7   -1.14    3.00   0
  -5   4   3  559.71    3.49   0
  -5   8   6   22.99    2.71   0
  -2   3   1  165.46    1.51   0
  -2   8   4    8.24    2.37   0
  -1   4   1   77.30    1.32   0
  -1   6   2  287.73    2.40   0
   1  -2   0   74.18    1.04   0
   4  -5   1  202.48    3.01   0
   5  -2   0  221.75    2.61   0
   5   2   0  249.54    1.94   0
   6   0   0  360.51    3.17   0
   8  -6   3    8.94    3.32   0
   8  -2   1  196.09    3.36   0
   8   2   1  201.67    2.74   0
   9  -3   2    3.32    2.78   0
  10  -4   3   33.06    3.26   0
  10  -1   2    4.99    3.21   0
  10   0   2  141.53    3.34   0
  11   0   3   -0.49    2.96   0
  11   1   3   10.02    2.79   0
  11   2   3    4.45    2.97   0
  -9  -4   8    3.78    2.13   0
  -8   5   7   -3.07    2.85   0
  -8   6   8   83.59    3.23   0
  -6   4   4   79.15    2.46   0
  -4   5   3   13.83    1.87   0
  -3  -4   2  379.81    0.95   0
  -3   6   3   10.99    1.88   0
   1   5   1   52.50    0.97   0
   2  -9   4   10.52    3.10   0
   3  -8   3  271.05    3.91   0
   3   8   3  268.33    1.92   0
   4  -8   3   48.45    3.62   0
   4   3   0   70.35    1.20   0
   6  -1   0  200.78    2.72   0
   6   1   0  204.05    2.29   0
   7  -8   4    0.21    3.65   0
   7   4   1  520.07    3.03   0
   8   5   2   14.08    1.75   0
   9  -4   2    6.35    2.99   0
   9   4   2    9.57    2.26   0
  10   2   2   31.24    2.84   0
  11  -2   3    2.67    3.19   0
 -10  -2   9   95.34    2.83   0
 -10   2   9   95.00    3.31   0
  -9  -2   7   10.32    1.99   0
  -9  -1   7   14.48    2.60   0
  -9   4   8    4.77    2.79   0
  -7   7   8   61.79    3.10   0
  -6   8   8    6.22    3.18   0
  -5   3   3    2.58    1.77   0
  -4  -2   2   24.48    0.94   0
  -4   9   7   84.18    3.13   0
  -3   4   2  414.55    2.56   0
  -3   8   5  227.15    3.37   0
  -2   5   2  434.52    2.51   0
  -1 -10   6   15.06    1.85   0
   1  -9   4   13.11    2.36   0
   2  -3   0    4.39    1.38   0
   3  -3   0    5.96    1.58   0
   4  -7   2  115.75    3.29   0
   4  -3   0   78.56    2.22   0
   5  -8   3  152.94    3.86   0
   6  -2   0    1.12    2.22   0
   6   2   0    0.40    1.75   0
   7  -6   2  133.78    3.80   0
   7  -4   1  504.74    4.41   0
   7   6   2  129.31    1.81   0
   8  -3   1  148.33    3.31   0
   8   3   1  147.93    2.34   0
   9  -6   3   10.13    3.49   0
   9   0   1    6.27    2.59   0
   9   1   1   96.15    2.76   0
  11   3   3   53.66    2.69   0
 -10  -1   9    9.66    2.50   0
 -10   0   9   -2.01    2.59   0
  -9   0   7   -2.66    2.26   0
  -9   3   8    5.06    2.66   0
  -8   2   6    6.59    2.33   0
  -8   4   7  170.74    3.63   0
  -7  -3   5  239.36    2.33   0
  -7   3   5  241.23    3.09   0
  -7   6   7    7.59    2.72   0
  -6   7   7  118.90    3.84   0
  -5   5   4   47.86    2.23   0
  -4   6   4   43.82    2.21   0
  -4   8   6   11.04    2.83   0
  -2  -8   4    7.06    0.94   0
  -1   7   3  292.00    2.70   0
  -1   8   4    4.90    2.13   0
   3 -10   5   31.49    3.60   0
   5  -9   4    4.39    3.38   0
   5  -7   2    9.50    3.07   0
   5   3   0   24.80    1.54   0
   6  -8   3    0.23    3.71   0
   7  -1   0  225.92    3.04   0
   7   0   0  802.98    4.30   0
   7   1   0  233.47    2.97   0
   9  -2   1   13.81    2.70   0
   9   6   3   18.42    1.95   0
  10   3   2    0.78    2.18   0
  10   5   3   15.49    2.21   0
  -9  -3   8    1.05    1.92   0
  -9   4   9   -0.38    2.91   0
  -8  -2   6    4.75    1.79   0
  -8   1   6   70.59    2.39   0
  -6   6   6   44.46    2.69   0
  -5   2   3 1156.81    4.16   0
  -5   7   6    0.97    2.52   0
  -4   1   2 1493.00    3.77   0
  -4   7   5   91.83    2.67   0
  -2   2   1 1346.92    2.99   0
  -2   9   6   11.23    2.62   0
  -1  -4   1   77.37    0.60   0
   1 -10   5   16.35    2.54   0
   1  -7   2  388.07    2.84   0
   1  10   6    3.26    2.22   0
   3  -6   1   -5.10    2.52   0
   4  -6   1    6.85    2.47   0
   6  -9   4    3.30    3.49   0
   6  -7   2  220.75    4.11   0
   6  -3   0  110.31    2.77   0
   6   5   1    0.63    1.19   0
   7  -5   1    2.99    2.83   0
   7  -2   0   63.87    2.65   0
   8  -6   2   85.55    3.57   0
   8  -4   1  172.51    3.57   0
   9  -5   2  104.03    3.85   0
  10  -4   2   21.44    3.38   0
  11  -2   2    4.98    3.49   0
  11   0   2   15.07    2.89   0
  11   1   2   41.95    2.82   0
  -9  -4   9    3.41    2.34   0
  -9  -2   8    5.86    2.44   0
  -9   2   8   16.47    2.68   0
  -8  -1   6   72.91    2.24   0
  -8   0   6  407.18    3.38   0
  -8   3   7   66.05    3.08   0
  -7  -2   5  377.83    2.85   0
  -6   2   4  148.65    2.30   0
  -4  -1   2 1482.23    3.21   0
  -4   0   2    6.28    1.01   0
  -4   4   3   11.40    1.71   0
  -3   9   7   15.53    2.96   0
  -2   6   3   27.42    1.99   0
   0  -9   4   -3.19    1.65   0
   0  -8   3  468.64    2.67   0
   0  -5   1    2.53    1.00   0
   2  -6   1   64.62    2.13   0
   2  10   6   12.94    2.25   0
   3  -4   0  754.82    3.59   0
   5  -6   1   57.87    2.93   0
   5  -4   0  175.21    2.98   0
   7  -8   3   18.28    3.48   0
   7  -7   2   92.04    4.21   0
   7   2   0   68.02    2.26   0
   8   0   0  124.53    3.11   0
   8   4   1  165.54    2.44   0
   9   3   1  254.60    3.12   0
  10  -1   1    1.44    2.83   0
  10   0   1   -6.66    2.62   0
  -9   0   8    3.99    2.36   0
  -9   1   8  143.68    3.17   0
  -9   3   9  115.12    3.34   0
  -8  -5   8   22.51    1.97   0
  -8   5   9   -0.51    2.72   0
  -7   0   5    2.84    2.08   0
  -7   1   5   93.54    2.22   0
  -7   5   7   16.79    2.51   0
  -6   7   8   45.92    3.32   0
  -5  -2   3 1138.37    3.08   0
  -5   8   8   12.63    2.85   0
  -3   5   3   74.49    1.91   0
  -2   8   5  280.04    3.32   0
   1  -3   0  971.31    2.44   0
   6  -4   0   29.91    2.62   0
   6   3   0  104.36    1.88   0
   7  -3   0    7.80    2.58   0
   8  -5   1   20.46    3.07   0
   8  -2   0   44.98    2.69   0
   8  -1   0   63.06    2.64   0
   8   1   0   75.17    2.43   0
   8   7   3   35.40    1.45   0
   9  -4   1   41.19    3.31   0
  10  -5   2    6.73    3.33   0
  10  -2   1  127.41    3.45   0
  10   1   1    6.51    2.48   0
  10   4   2   15.51    2.05   0
  -9   2   9   27.48    2.81   0
  -8   2   7   74.68    2.66   0
  -7  -4   6   34.76    1.76   0
  -7   3   6    2.28    2.15   0
  -6  -1   4  479.80    2.84   0
  -6   0   4   34.54    1.67   0
  -6   1   4  465.48    2.93   0
  -6   6   7    0.18    2.48   0
  -5  -1   3   33.13    1.17   0
  -5   0   3   -0.92    1.26   0
  -4   8   7    1.20    2.50   0
  -3   8   6   32.45    2.33   0
  -2  -7   3    0.19    0.62   0
  -2   7   4   44.44    1.97   0
  -1   3   1 3105.96    4.18   0
   0 -10   5   93.26    2.22   0
   0   4   1 1763.24    3.06   0
   0   7   3   11.65    1.61   0
   0   8   4    4.19    1.85   0
   2  -4   0  268.19    1.99   0
   3  -9   3   34.06    3.17   0
   4  -9   3  188.72    3.90   0
   4  -8   2    4.35    3.44   0
   5  -9   3    5.10    3.27   0
   5  -8   2   61.23    3.76   0
   7   5   1    6.92    1.48   0
   8  -8   3   63.92    3.90   0
   8  -7   2   89.81    4.02   0
  10  -3   1    2.27    2.97   0
  10   2   1  115.66    2.75   0
  11  -4   2    6.75    3.36   0
  11   3   2    0.72    2.66   0
  12  -1   2   21.57    3.15   0
  12   0   2   74.75    3.27   0
  -9  -2   9   23.07    2.63   0
  -8   1   7    5.73    2.27   0
  -7   6   9    3.11    2.96   0
  -6  -7   7  124.63    1.54   0
  -6   3   5  422.17    3.23   0
  -5   5   5   -0.78    2.06   0
  -5   6   6  284.44    3.28   0
  -5   7   7   -0.06    2.56   0
  -4   5   4  571.94    3.46   0
  -4   7   6  173.62    2.98   0
  -3   6   4  629.40    3.60   0
  -3   7   5   48.68    2.25   0
  -3   9   8   11.87    2.88   0
  -2   4   2  359.54    2.09   0
  -1   5   2 1454.23    3.67   0
  -1   9   6   20.27    2.14   0
   0  -7   2   49.06    1.36   0
   1  -6   1   -0.03    1.42   0
   1   2   0   77.37    0.20   0
   1   9   5  293.43    2.87   0
   2  -9   3  125.34    2.94   0
   3 -10   4   24.90    3.35   0
   3  -8   2    6.90    2.41   0
   4 -10   4    2.01    3.38   0
   4  -5   0  668.27    4.37   0
   5  -5   0   13.47    2.48   0
   6  -9   3   88.91    3.90   0
   6  -8   2    6.97    3.24   0
   7   3   0   10.56    1.85   0
   8   2   0   57.13    2.15   0
   9  -2   0   11.90    3.04   0
   9  -1   0  125.95    3.01   0
   9   0   0    8.70    2.44   0
  10  -6   2   54.02    3.57   0
  10  -4   1   49.71    3.38   0
  11   0   1   -0.75    3.18   0
  12   1   2   20.95    2.87   0
  -9  -1   9   66.29    2.63   0
  -9   0   9    3.05    2.40   0
  -9   2  10    1.52    2.79   0
  -8  -1   7    6.45    2.01   0
  -8   0   7    4.07    2.13   0
  -7   2   6   11.43    2.11   0
  -5  -6   5    3.19    0.98   0
  -2   9   7   23.06    2.42   0
   2 -10   4   31.41    2.83   0
   3  -5   0  208.77    2.61   0
   4  -7   1  258.37    3.59   0
   5  -7   1    6.52    2.94   0
   6  -7   1  263.94    4.58   0
   6  -5   0  251.22    3.60   0
   7  -9   3   15.73    3.55   0
   7  -8   2    5.82    3.51   0
   8  -4   0   54.84    2.95   0
   9  -7   2   31.37    3.67   0
   9   1   0  143.66    2.85   0
  10   3   1    2.17    2.47   0
  11  -3   1   71.06    3.79   0
  11  -2   1    9.17    3.14   0
  11   1   1   32.49    2.68   0
  -9   1  10  102.60    3.12   0
  -8   2   8    2.79    2.35   0
  -7  -3   6    1.45    1.72   0
  -6  -4   5   11.01    1.33   0
  -6   6   8   21.14    2.67   0
  -5  -8   7  134.67    1.33   0
  -5   7   8    9.96    3.14   0
  -4  -6   4   45.01    0.71   0
  -4  -4   3   12.60    0.82   0
  -2 -10   6   51.68    1.06   0
  -2   0   1    1.77    0.55   0
  -1   8   5   76.55    2.10   0
   1   8   4    0.36    1.79   0
   2   9   5   91.16    2.17   0
   3  -7   1  156.46    2.71   0
   4  -1  -1  246.91    2.16   0
   5  -2  -1 1092.58    4.61   0
   5  -1  -1   21.13    1.98   0
   5   0  -1    4.01    1.55   0
   6  -1  -1  150.13    2.55   0
   6   0  -1    5.84    2.14   0
   7  -7   1   39.13    3.49   0
   7  -5   0   79.14    3.11   0
   8  -8   2   34.93    4.00   0
   9   2   0   11.97    2.47   0
  10  -5   1    1.02    3.29   0
  10  -1   0   15.36    3.17   0
  10   5   2    7.63    2.05   0
  11   4   2   12.82    2.40   0
  -9   0  10    8.10    2.59   0
  -8  -3   8    8.66    2.15   0
  -8   3   9   33.55    2.82   0
  -7   0   6  178.73    2.68   0
  -7   1   6  196.61    2.60   0
  -7   3   7  211.14    3.13   0
  -7   4   8   70.85    2.76   0
  -7   5   9    7.52    2.83   0
  -6   2   5   88.62    2.14   0
  -6   5   7   43.41    2.53   0
  -3   4   3  655.66    2.98   0
  -2   8   6    6.83    2.09   0
  -1   6   3    9.31    1.36   0
  -1   7   4   25.89    1.97   0
   0  -2   0   58.89    0.50   0
   0   9   6    6.42    2.13   0
   1 -10   4    4.65    2.11   0
   1  -9   3  238.28    2.59   0
   1  -4   0  441.49    1.91   0
   1   7   3  407.08    2.39   0
   4  -2  -1  431.53    2.79   0
   4   0  -1    7.40    1.20   0
   6  -2  -1   41.65    2.38   0
   7  -1  -1  162.65    2.81   0
   7   0  -1    5.49    2.39   0
   8  -7   1   43.60    4.00   0
   8  -5   0   30.26    3.13   0
   8   3   0   31.48    1.83   0
   8   5   1   17.17    1.77   0
   9  -4   0    2.77    2.98   0
  10  -2   0   25.10    2.93   0
  10   0   0  158.03    3.23   0
  11  -4   1   60.95    3.53   0
  12  -1   1    7.82    2.96   0
  12   0   1    3.99    3.24   0
  -8   0   8  244.40    3.13   0
  -6   6   9   15.80    2.83   0
  -5   2   4   40.44    1.76   0
  -4   2   3  129.71    1.74   0
  -4   4   4    8.85    1.71   0
  -4   7   7   90.00    2.81   0
  -4   8   9    7.23    3.15   0
  -2   5   3   91.23    1.63   0
  -2   9   8    0.68    2.47   0
  -1  -8   3  146.53    1.35   0
  -1   9   7  120.64    2.75   0
   1  -8   2    6.73    1.62   0
   2  -7   1   88.25    1.97   0
   2  -5   0  474.43    2.48   0
   3  -1  -1  353.50    1.93   0
   3   9   5   49.69    1.99   0
   4  -6   0   27.57    2.26   0
   5 -10   3   30.18    4.09   0
   5  -9   2   -6.98    3.70   0
   5  -6   0  353.95    3.90   0
   5  -3  -1   15.31    2.21   0
   5   1  -1   19.97    1.40   0
   6  -9   2   29.09    3.96   0
   6  -6   0   51.36    3.03   0
   6  -3  -1  781.05    4.57   0
   6   1  -1  118.50    1.95   0
   6   4   0   34.04    1.41   0
   7  -2  -1  414.61    3.66   0
   8  -1  -1  116.89    3.13   0
   9   6   2    1.53    1.63   0
  10  -6   1   -0.30    3.34   0
  10  -3   0    4.84    2.83   0
  10   1   0   11.04    2.39   0
  10   4   1   48.83    2.31   0
  11  -5   1    4.04    3.29   0
  -8  -4   9   96.99    2.20   0
  -8  -1   8   38.36    2.27   0
  -8   2   9   74.80    2.72   0
  -8   3  10    4.97    2.66   0
  -7  -4   7  108.14    2.13   0
  -7   2   7  315.88    3.26   0
  -7   5  10   87.85    3.22   0
  -6  -3   5  430.92    2.37   0
  -6   3   6   -1.24    2.05   0
  -6   5   8  158.47    3.00   0
  -3   6   5   91.37    2.60   0
  -3   7   6   45.58    2.31   0
  -2   6   4  465.94    2.94   0
  -1 -10   5    9.81    1.31   0
   3  -2  -1 1206.24    3.43   0
   3   0  -1    0.05    0.87   0
   4 -10   3    7.90    2.82   0
   4  -9   2   12.64    2.77   0
   4   1  -1  221.25    1.61   0
   4   4   0   47.07    0.81   0
   5  -8   1  161.00    3.69   0
   6  -8   1   -1.21    3.74   0
   7  -9   2   -3.70    3.48   0
   7  -6   0  165.62    3.69   0
   7  -3  -1  107.04    2.84   0
   7   1  -1  156.88    2.41   0
   7   4   0   13.96    1.73   0
   8  -2  -1  438.02    4.02   0
   8   0  -1   -0.79    2.22   0
   9  -7   1   38.20    3.87   0
   9  -5   0  183.55    3.90   0
   9   3   0    7.95    2.22   0
  11  -2   0    4.87    3.07   0
  11   0   0    1.89    3.12   0
  11   3   1   74.02    2.52   0
  -8  -3   9   33.86    2.38   0
  -8   2  10   32.48    3.01   0
  -7   1   7    2.69    1.99   0
  -6  -1   5  111.12    1.84   0
  -6   0   5   -0.31    1.55   0
  -6   6  10    9.16    2.90   0
  -4   1   3  227.70    1.79   0
  -3   8   8    5.20    2.44   0
  -2   3   2   21.18    1.03   0
  -1   2   1   31.47    0.80   0
   0   5   2   12.86    1.12   0
   0   8   5  331.62    2.91   0
   1   9   6   34.93    2.28   0
   3 -10   3   53.12    2.64   0
   3  -9   2    0.97    2.20   0
   3  -6   0  240.51    2.55   0
   3  -3  -1  355.05    2.40   0
   4  -8   1   86.93    2.81   0
   4   9   5  157.42    2.05   0
   5  -4  -1  500.56    3.74   0
   6  -4  -1   40.94    2.70   0
   7  -8   1   14.05    3.40   0
   7  -4  -1  150.82    3.24   0
   8  -6   0  122.02    3.69   0
   8  -3  -1   69.90    2.98   0
   8   1  -1  106.36    2.48   0
   9  -2  -1   19.74    2.66   0
   9  -1  -1  104.02    2.91   0
   9   5   1   18.23    1.90   0
  10  -5   0   -0.32    3.62   0
  11  -3   0    8.58    3.06   0
  11   1   0   44.01    3.06   0
  12   2   1    8.90    2.41   0
  -8  -4  10   40.94    2.41   0
  -8  -2   9   72.36    2.38   0
  -8  -1   9    5.29    2.20   0
  -8   0   9    0.83    2.33   0
  -7  -6   9   -0.03    1.68   0
  -7  -5   8   43.33    1.79   0
  -7  -3   7  209.69    2.50   0
  -7   0   7   11.19    2.21   0
  -7   4  10   12.73    2.62   0
  -6  -7   8   47.61    1.52   0
  -6   2   6   -0.70    1.89   0
  -5   0   4  789.28    3.16   0
  -5   3   5   13.92    1.80   0
  -4   7   8   94.16    2.89   0
  -2   8   7   90.41    2.56   0
  -1   4   2   73.91    1.27   0
  -1   8   6    9.89    2.00   0
  -1   9   8   28.02    2.80   0
   0  -6   1   50.41    1.08   0
   3  -8   1  279.04    3.24   0
   4  -4  -1   58.05    1.95   0
   5  -7   0    3.21    3.01   0
   5   2  -1 1076.46    3.31   0
   6  -7   0  188.28    3.88   0
   6   2  -1   38.24    1.53   0
   7   2  -1  417.26    3.20   0
   8  -8   1   80.46    3.83   0
   8  -4  -1   83.84    3.03   0
   9  -3  -1  222.81    3.74   0
   9   0  -1    4.36    2.45   0
  -8   1  10   13.64    2.64   0
  -8   2  11   73.98    3.11   0
  -7  -2   7  321.45    2.75   0
  -7  -1   7    5.19    1.88   0
  -7   2   8   16.10    2.32   0
  -7   3   9   79.74    2.82   0
  -6   3   7  282.72    2.99   0
  -5  -2   4   41.85    1.37   0
  -5  -1   4    3.71    1.18   0
  -4   0   3    1.09    0.97   0
  -4   3   4   46.29    1.64   0
  -4   6   7   65.75    2.73   0
  -3   0   2  428.22    1.69   0
  -3   3   3  372.26    2.18   0
  -3   8   9   99.12    3.05   0
   0  -3   0   -0.05    0.55   0
   0   6   3   75.30    1.61   0
   1  -7   1  563.39    2.63   0
   2 -10   3   59.22    2.49   0
   2  -9   2    5.33    2.09   0
   2   6   2  349.45    1.63   0
   2   7   3   15.04    1.26   0
   4  -7   0  300.90    3.59   0
   5  -5  -1   25.48    2.34   0
   7  -7   0  137.65    3.90   0
   7  -5  -1   23.99    2.85   0
   8  -7   0   39.63    3.49   0
   8   2  -1  422.17    3.43   0
   9  -4  -1   19.42    3.00   0
   9   1  -1   92.20    2.65   0
  10  -6   0   89.39    3.58   0
  10  -2  -1  262.00    3.94   0
  10  -1  -1    1.95    2.82   0
  10   3   0    2.33    2.33   0
  11  -5   0   63.18    3.54   0
  11   2   0   14.18    2.39   0
  12   0   0   55.39    3.04   0
  -8  -3  10    1.95    2.00   0
  -8   0  10   29.19    2.56   0
  -7  -4   8   68.80    2.12   0
  -6  -4   6   38.39    1.59   0
  -6   1   6  413.07    3.01   0
  -6   5  10  118.49    3.22   0
  -5   6   9    7.96    2.66   0
  -4  -8   6    9.24    0.80   0
  -4   4   5    9.90    1.81   0
  -4   5   6  247.45    2.72   0
  -3  -1   2   89.59    0.89   0
  -2   7   6   83.93    2.58   0
  -1   7   5  193.68    2.62   0
   1  -5   0  673.71    2.27   0
   2  -6   0  422.04    2.46   0
   2  -2  -1 1311.60    2.88   0
   2   9   6    3.36    1.99   0
   3  -4  -1  721.35    3.06   0
   3   1  -1  339.50    1.42   0
   4  -5  -1  130.77    2.34   0
   5 -10   2   94.66    4.06   0
   6  -9   1   62.10    4.16   0
   8  -5  -1    9.83    2.97   0
   9  -7   0   64.34    3.75   0
  10   0  -1    3.72    2.52   0
  12   1   0   -0.61    2.65   0
  -8   0  11    0.41    2.47   0
  -7  -5   9   10.00    1.91   0
  -7   2   9  170.91    3.03   0
  -5   5   8   44.93    2.45   0
  -5   6  10  196.05    3.44   0
  -4  -2   3  127.41    1.12   0
  -4  -1   3  233.75    1.50   0
  -3   4   4  408.59    2.60   0
  -3   6   6  308.01    3.05   0
  -2   4   3   62.25    1.33   0
  -1  -7   2  156.69    1.07   0
  -1   5   3   94.67    1.59   0
   0  -8   2   62.97    1.35   0
   0   9   8    3.57    2.59   0
   1   9   7  150.84    2.83   0
   2  -8   1  164.25    2.31   0
   2  -1  -1  508.50    1.72   0
   3  -7   0  223.62    2.80   0
   4 -10   2    8.38    2.98   0
   5  -9   1    9.34    2.85   0
   6  -6  -1    6.33    2.64   0
   7  -9   1   38.14    3.68   0
   7  -6  -1   11.08    3.04   0
   9  -5  -1   10.82    3.06   0
   9   2  -1   24.48    2.49   0
   9   4   0    0.56    1.87   0
  10  -4  -1   31.08    3.20   0
  10   1  -1   -2.05    2.28   0
  10   5   1   -0.92    1.88   0
  11  -3  -1  116.61    3.93   0
  11  -2  -1   33.08    3.19   0
  11  -1  -1   10.72    2.97   0
  -8  -2  11   74.98    2.70   0
  -8  -1  11    0.41    2.43   0
  -7  -3   8    8.87    1.68   0
  -7   0   8  181.96    2.62   0
  -6  -3   6   -0.38    1.36   0
  -6   0   6  226.17    2.38   0
  -6   2   7   80.23    2.28   0
  -6   3   8    4.17    2.26   0
  -6   4   9   49.70    2.61   0
  -5   4   7  232.05    2.90   0
  -4   2   4  146.67    1.81   0
  -4   6   8    8.29    2.50   0
  -4   7  10   25.48    2.61   0
  -3   5   5   46.35    1.84   0
  -2   2   2 1135.50    2.67   0
  -2   5   4  266.66    2.25   0
  -2   6   5   61.95    1.95   0
  -1   6   4  173.36    1.99   0
  -1   8   7   46.07    2.25   0
   0   3   1  229.18    1.00   0
   0   8   6    1.91    2.13   0
   2  -3  -1  159.67    1.38   0
   4  -9   1  137.32    2.88   0
   5  -8   0   90.50    3.41   0
   5  -6  -1   32.07    2.40   0
   6  -8   0    3.33    3.07   0
   6   6   1    4.89    0.81   0
   7  -8   0   34.55    3.53   0
   7  -2  -2  303.37    3.57   0
   7  -1  -2  198.39    3.00   0
   8  -8   0    0.15    3.45   0
   8  -6  -1    3.26    3.08   0
  11  -4  -1    7.85    3.10   0
  11   0  -1    0.80    2.64   0
  11   3   0    3.25    2.07   0
  12   2   0   21.57    2.55   0
  -7   2  10   31.34    2.67   0
  -6  -5   7   43.25    1.60   0
  -6  -2   6    3.41    1.55   0
  -6  -1   6  436.42    2.76   0
  -6   4  10    3.99    2.64   0
  -5  -8   8   20.33    1.26   0
  -5   5   9   -0.35    2.31   0
  -3   2   3  434.19    2.12   0
   1 -10   3   17.00    1.69   0
   1  -9   2   26.18    1.58   0
   2   0  -1    2.11    0.56   0
   3 -10   2   54.70    2.64   0
   3  -5  -1   19.40    1.52   0
   3   9   6    3.53    1.95   0
   4  -6  -1    5.95    2.23   0
   6  -1  -2  156.39    2.49   0
   6   3  -1  763.36    3.06   0
   7  -3  -2   14.85    2.70   0
   7   0  -2  538.90    3.72   0
   7   3  -1  108.81    1.89   0
   7   6   1   36.04    1.18   0
   8  -3  -2   10.24    2.69   0
   8  -2  -2   96.84    2.95   0
   8  -1  -2    0.13    2.35   0
   8   3  -1   60.87    2.26   0
   9  -8   0   -9.03    3.62   0
   9  -6  -1   -0.94    3.22   0
   9  -2  -2   62.79    3.29   0
  10   2  -1  250.07    3.19   0
  10   4   0   17.22    2.12   0
  11   1  -1   13.32    2.58   0
  12  -3  -1    3.74    3.52   0
  12  -2  -1   22.20    3.13   0
  12  -1  -1   56.90    3.25   0
  -7  -5  10   89.35    2.38   0
  -7  -4   9   31.43    1.85   0
  -7   1  10   90.01    2.98   0
  -6  -6   8   20.69    1.54   0
  -6   1   7   95.49    2.21   0
  -6   3   9  188.86    3.07   0
  -6   4  11    7.12    2.63   0
  -5  -6   6  286.44    1.80   0
  -5  -4   5  509.37    2.23   0
  -4  -5   4  546.72    1.73   0
  -4   3   5  856.93    3.59   0
  -4   5   7  217.37    2.81   0
  -2   7   7   56.50    2.34   0
   1   7   4  255.07    2.17   0
   2  -4  -1  563.10    2.29   0
   3  -9   1   35.55    2.08   0
   4  -8   0    3.00    2.16   0
   5  -3  -2   14.70    1.93   0
   5  -1  -2    2.61    1.56   0
   6  -7  -1  240.30    3.75   0
   6  -4  -2   81.58    2.63   0
   6   0  -2   15.55    1.78   0
   7  -7  -1   15.20    3.44   0
   7  -4  -2  101.81    3.16   0
   8  -7  -1   53.19    3.58   0
   8  -4  -2  147.25    3.33   0
   8   0  -2   31.25    2.40   0
   8   6   1    8.97    1.40   0
   9  -3  -2   32.28    3.00   0
   9  -1  -2  204.25    3.32   0
   9   0  -2    7.00    2.86   0
  11  -5  -1   -4.08    3.12   0
  11   5   1    2.73    1.99   0
  12   0  -1   -0.68    2.74   0
  -7  -3   9   81.96    2.19   0
  -7  -2   9  174.28    2.61   0
  -7  -1   9    6.24    2.13   0
  -6   0   7    0.28    2.09   0
  -6   2   8    4.78    2.12   0
  -5  -7   7    0.99    1.19   0
  -5   0   5    2.83    1.44   0
  -5   2   6   68.82    2.02   0
  -5   3   7    7.87    1.94   0
  -1   7   6  129.20    2.28   0
   0  -4   0  326.24    1.19   0
   0   7   5   16.35    1.80   0
   1  -6   0   34.96    1.25   0
   1   9   8   14.92    2.16   0
   2  -7   0  197.51    2.03   0
   2   9   7   23.80    2.15   0
   4   8   4    7.26    1.33   0
   5  -7  -1   -1.04    2.41   0
   5   0  -2 1524.49    4.17   0
   5   3  -1   13.22    1.07   0
   6 -10   1   10.14    3.12   0
   7  -9   0   -1.43    3.93   0
   7  -5  -2  163.82    3.47   0
   7   1  -2  210.89    2.90   0
   7   5   0   77.03    1.66   0
   8  -5  -2  100.85    3.35   0
   8   1  -2    9.36    2.58   0
   9  -7  -1   10.23    3.47   0
   9  -4  -2   24.55    3.03   0
   9   3  -1  195.03    2.55   0
  10  -3  -2    5.02    2.84   0
  10  -2  -2    0.42    2.80   0
  10  -1  -2   -5.65    2.70   0
  11   2  -1   28.67    2.77   0
  12   1  -1   46.83    3.12   0
  12   3   0    7.21    2.19   0
  -7  -4  10   11.52    1.92   0
  -7   0  10  118.80    2.88   0
  -6   3  10    3.11    2.43   0
  -5  -1   5   20.70    1.33   0
  -4   6  10    1.02    2.72   0
  -3   3   4    2.29    1.31   0
  -3   7  10    6.48    2.70   0
  -2   6   6  229.95    2.90   0
  -2   7   8   78.63    2.91   0
  -1   1   1  256.02    0.95   0
   0  -7   1   12.10    1.04   0
   1  -8   1   26.84    1.41   0
   1   6   3    5.65    1.32   0
   1   8   6    1.67    1.93   0
   2 -10   2  158.03    2.43   0
   3  -8   0    0.28    2.06   0
   3  -6  -1    6.71    1.60   0
   3   7   3   67.81    1.23   0
   4  -3  -2    2.32    1.53   0
   4  -1  -2 1478.40    3.82   0
   4   9   6    0.45    1.79   0
   5 -10   1   26.57    2.90   0
   6  -9   0   22.60    3.11   0
   6  -5  -2  571.32    4.19   0
   6   1  -2  156.01    1.99   0
   9  -5  -2  171.16    3.96   0
   9   1  -2  194.01    3.38   0
   9   6   1    4.56    1.53   0
  10  -7  -1    0.20    3.42   0
  10  -4  -2   35.46    3.35   0
  10   0  -2  150.17    3.19   0
  10   3  -1    6.29    2.42   0
  11  -3  -2   -8.44    3.02   0
  11  -2  -2   15.45    3.20   0
  11  -1  -2   35.02    3.30   0
  11   4   0    7.69    2.18   0
  -7  -4  11   16.51    2.55   0
  -7  -3  10   -2.91    2.01   0
  -7  -2  10   29.84    2.20   0
  -7  -1  10   90.68    2.57   0
  -7   0  11   -4.15    2.38   0
  -6  -6   9   12.88    1.83   0
  -6  -5   8  163.15    2.19   0
  -6  -3   7  284.88    2.36   0
  -6  -2   7   83.73    1.92   0
  -6  -1   7   85.12    2.06   0
  -6   1   8  160.61    2.51   0
  -6   2   9   22.32    2.37   0
  -5  -2   5  632.35    2.61   0
  -5   1   6   10.55    1.91   0
  -5   4   9  134.39    2.81   0
  -4   6  11   -1.57    2.84   0
  -3  -7   4    5.89    0.49   0
  -3   1   3 1036.11    2.78   0
  -3   6   8  244.26    3.16   0
  -2   3   3  624.54    2.36   0
  -1   3   2  206.09    1.27   0
   1   5   2  899.89    2.26   0
   2 -11   3   -2.88    1.93   0
   2  -9   1  145.49    2.25   0
   2  -5  -1   79.49    1.34   0
   4 -10   1    2.32    2.55   0
   4  -7  -1  290.80    2.99   0
   4  -4  -2   30.58    1.69   0
   5  -9   0    6.01    2.59   0
   5  -5  -2    9.80    2.05   0
   6  -8  -1   -9.91    3.31   0
   6   5   0  236.34    1.45   0
   7  -8  -1   51.53    3.58   0
   7  -6  -2  114.44    3.38   0
   8  -8  -1   81.87    3.81   0
   8  -6  -2  176.08    3.92   0
   9  -8  -1    3.77    4.02   0
  10  -5  -2   -3.78    3.08   0
  10   1  -2    8.88    2.75   0
  11   0  -2    0.43    3.13   0
  -7  -3  11   41.81    2.36   0
  -7  -2  11   45.88    2.46   0
  -7  -1  11   11.81    2.46   0
  -7   0  12   72.40    2.95   0
  -6   0   8  150.21    2.66   0
  -6   2  10   15.68    2.48   0
  -6   3  12    5.38    2.69   0
  -5   2   7  391.49    3.05   0
  -5   3   8    4.62    2.00   0
  -5   4  10   90.73    2.85   0
  -4   0   4    8.42    1.15   0
  -4   4   7   35.83    2.09   0
  -4   5   9   35.02    2.51   0
  -2   5   5  314.17    2.44   0
  -2   7   9   33.55    2.78   0
  -1   6   5   10.59    1.67   0
  -1   7   7  108.53    2.64   0
   0   4   2  332.48    1.54   0
   0   6   4  576.06    2.80   0
   3   2  -1 1206.25    2.03   0
   4  -9   0   17.51    2.63   0
   4   0  -2    3.32    1.29   0
   5   1  -2    1.10    1.14   0
   6  -6  -2   91.62    2.86   0
   8   2  -2  114.30    2.69   0
   9  -6  -2   -2.09    3.19   0
   9   7   2   31.00    1.28   0
  10  -6  -2   75.18    3.55   0
  11  -5  -2   78.75    3.60   0
  11   3  -1  119.11    2.91   0
  12  -2  -2   10.68    3.06   0
  12  -1  -2    7.02    2.96   0
  -6  -4   8   15.29    1.90   0
  -6   1   9  117.45    2.59   0
  -6   2  11   19.21    2.57   0
  -3  -9   6    4.79    0.63   0
  -3   5   7    8.60    1.95   0
  -2   4   4  437.24    2.38   0
  -1   4   3   26.13    1.24   0
  -1   5   4 2047.14    4.62   0
   0   5   3   20.72    1.26   0
   4  -5  -2  755.56    3.60   0
   5  -8  -1  205.14    3.17   0
   5  -6  -2  366.93    3.34   0
   7   2  -2  333.99    2.70   0
   8  -7  -2    9.48    3.20   0
   8  -2  -3  194.68    3.36   0
   8   4  -1   82.42    2.02   0
   9   2  -2   54.22    2.29   0
  10   5   0    0.96    1.87   0
  10   6   1    1.79    1.70   0
  11   1  -2   34.43    2.61   0
  12   0  -2  113.51    3.28   0
  -6  -6  10    6.71    1.82   0
  -6  -5   9   27.53    1.91   0
  -6  -3   8    1.24    1.91   0
  -6  -2   8    2.27    1.76   0
  -6  -1   8  155.39    2.39   0
  -6   0   9    0.36    2.34   0
  -6   1  10   72.57    2.56   0
  -6   2  12    6.89    2.64   0
  -5   0   6  735.17    3.26   0
  -5   3   9   -3.20    2.29   0
  -5   4  12   53.09    3.03   0
  -4  -1   4 1821.31    3.70   0
  -4   4   8    7.23    1.97   0
  -3  -5   3   72.40    0.68   0
  -3   6  10  148.13    3.17   0
  -2   6   7    9.02    2.00   0
  -2   7  10   30.96    2.69   0
  -1  -9   3  360.21    1.43   0
   0 -10   3   79.58    1.39   0
   0  -5   0    2.29    0.66   0
   0   7   6    4.27    1.71   0
   0   8   9  112.71    3.11   0
   1  -3  -1 3200.34    3.81   0
   1   8   7    3.57    2.19   0
   2  -8   0    9.67    1.70   0
   3 -11   2   37.35    2.26   0
   3 -10   1   44.83    2.02   0
   3  -7  -1   86.18    1.97   0
   3  -3  -2    7.72    1.18   0
   3  -2  -2  106.71    1.38   0
   3   5   1    3.57    0.48   0
   3   6   2  436.09    1.48   0
   3   8   5  163.97    1.99   0
   5   8   4    3.81    1.18   0
   6 -10   0    9.49    2.91   0
   6  -7  -2  120.59    3.41   0
   6   2  -2  221.11    2.15   0
   7  -9  -1   97.41    3.77   0
   7  -7  -2   21.13    3.11   0
   7  -4  -3   48.30    3.07   0
   7  -3  -3   98.37    2.81   0
   7  -2  -3  588.05    4.05   0
   7  -1  -3  489.01    3.81   0
   8  -9  -1   48.31    3.84   0
   8  -4  -3   64.11    3.18   0
   8  -3  -3   44.10    2.86   0
   8  -1  -3  199.63    3.25   0
   9  -7  -2   66.26    3.73   0
   9  -4  -3    2.30    2.99   0
   9  -3  -3  207.72    3.75   0
   9  -2  -3   43.95    2.94   0
   9  -1  -3  157.12    3.25   0
   9   4  -1   21.07    1.98   0
  10  -7  -2    0.78    3.46   0
  10  -3  -3    8.99    2.87   0
  10  -2  -3  211.66    3.81   0
  10   2  -2    8.02    2.21   0
  12   3  -1    1.55    2.55   0
  -6   1  11   75.00    2.80   0
  -5  -4   6  267.77    2.06   0
  -5   2   8  118.67    2.42   0
  -5   3  10   13.20    2.37   0
  -4  -6   5   51.94    0.99   0
  -4  -3   4   31.02    1.06   0
  -4  -2   4  146.99    1.42   0
  -4   1   5  200.90    1.91   0
  -3   0   3    2.16    0.83   0
  -3   2   4  154.38    1.65   0
  -3   6  11    1.57    2.62   0
  -1 -10   4    1.66    0.79   0
  -1   7   8  113.55    2.57   0
   1  -2  -1   32.21    0.65   0
   2  -6  -1   56.81    1.41   0
   2   1  -1  493.18    1.20   0
   2   8   6    6.19    1.61   0
   3  -9   0   -4.60    2.14   0
   4  -8  -1   28.68    2.09   0
   4   3  -1  913.97    1.96   0
   5 -10   0  111.97    2.93   0
   6  -9  -1  110.46    3.23   0
   6  -3  -3  562.66    3.75   0
   6  -2  -3   37.49    2.08   0
   8  -5  -3   11.85    3.02   0
   8   0  -3   -4.81    2.60   0
   9  -5  -3   16.10    3.13   0
   9   0  -3   -6.35    2.93   0
  10  -4  -3   38.92    3.35   0
  10  -1  -3   13.10    2.81   0
  10   4  -1   26.21    2.11   0
  11  -3  -3  106.07    3.58   0
  11  -2  -3   21.23    3.20   0
  11   2  -2   29.21    2.73   0
  12   1  -2   14.01    2.61   0
  -6  -4   9   51.11    1.93   0
  -6  -1   9  114.95    2.39   0
  -6   0  10  132.78    2.82   0
  -6   1  12   51.69    2.74   0
  -5  -3   6   25.39    1.64   0
  -5  -2   6   67.18    1.61   0
  -5   3  12    8.69    2.59   0
  -4   2   6    5.59    1.64   0
  -4   3   7  625.03    3.52   0
  -2   5   6   86.94    2.02   0
  -2   6   8  140.94    2.66   0
   0 -11   4    4.58    1.17   0
   1 -11   3   10.82    1.59   0
   1 -10   2   13.57    1.37   0
   1  -4  -1   79.82    1.07   0
   1   8   8    3.60    2.29   0
   4  -6  -2   42.59    1.90   0
   5  -9  -1    1.98    2.74   0
   5  -7  -2   37.23    2.39   0
   6  -4  -3    5.15    2.14   0
   7  -8  -2   10.61    3.13   0
   7  -5  -3   72.45    2.91   0
   7   0  -3    5.04    1.92   0
   8  -8  -2    1.96    3.47   0
   9  -8  -2    5.67    3.64   0
  10   0  -3   -5.31    2.58   0
  11  -4  -3    0.38    3.07   0
  11  -1  -3   -0.77    2.86   0
  -6  -4  10    7.40    2.12   0
  -6   0  11    2.29    2.48   0
  -6   0  12  167.46    3.25   0
  -5   0   7    1.38    1.63   0
  -5   1   8    1.20    2.17   0
  -5   2   9  178.93    2.79   0
  -4  -7   6  169.91    1.40   0
  -4   4  10    7.86    2.34   0
  -3  -8   5  219.54    0.94   0
  -3   5   9    4.68    2.26   0
  -2   6   9   11.83    2.79   0
  -1   7   9   72.56    2.56   0
   0   7   7    6.91    2.21   0
   1  -9   1  263.58    2.11   0
   3  -5  -2  393.20    2.43   0
   4 -11   1   23.84    2.61   0
   4 -10   0   20.94    2.50   0
   5  -3  -3    6.82    1.83   0
   6  -8  -2    0.65    2.63   0
   6  -5  -3   10.86    2.30   0
   7  -6  -3   -0.01    2.65   0
   8   3  -2    0.65    2.00   0
   9   3  -2   46.65    2.40   0
  11  -5  -3   -3.69    3.04   0
  11   0  -3   -3.75    2.64   0
  11   4  -1    5.41    2.23   0
  12  -3  -3   26.46    3.22   0
  12  -2  -3   42.71    3.23   0
  12  -1  -3   48.30    3.26   0
  12   2  -2    6.24    2.85   0
  -6  -4  11   18.02    2.35   0
  -6  -3  10    5.61    1.96   0
  -6  -2  10   14.25    2.11   0
  -5  -5   7    1.32    1.43   0
  -4   0   5   -0.35    1.23   0
  -4   3   8   35.46    2.10   0
  -4   4  11   -0.21    2.56   0
  -3  -1   3 1029.91    2.35   0
  -3   4   7  303.63    2.80   0
  -3   5  10   39.69    2.43   0
  -2   0   2 3692.84    3.73   0
  -2   4   5  115.13    1.82   0
  -1  -6   1   -0.65    0.60   0
  -1   7  10   27.71    2.59   0
   1  -1  -1  256.92    0.94   0
   2 -11   2   36.43    1.78   0
   2 -10   1   52.47    1.81   0
   2   8   7  127.71    2.53   0
   3  -8  -1  249.15    2.48   0
   4  -7  -2  300.51    3.15   0
   5  -1  -3   36.62    1.61   0
   5   5   0   12.32    0.56   0
   6  -6  -3   23.41    2.69   0
   6   0  -3   -0.06    1.58   0
   6   8   4    5.63    1.20   0
   7   3  -2   18.71    1.70   0
   8   1  -3  195.77    2.85   0
   9  -7  -3   34.35    3.99   0
   9   1  -3  161.91    3.00   0
  10   1  -3   -2.18    2.42   0
  10   3  -2    5.03    2.36   0
  12   0  -3   -3.66    3.20   0
  -6  -3  11  108.51    2.54   0
  -6  -3  12    3.76    2.26   0
  -6  -2  11   20.53    2.22   0
  -6  -2  12    3.19    2.33   0
  -5  -6   8  218.10    2.05   0
  -5   2  11  130.36    2.92   0
  -4   2   7    0.75    1.79   0
  -3   1   4   76.23    1.35   0
  -3   5  12   41.42    3.01   0
  -2   5   7   69.49    2.10   0
  -2   6  11    3.28    2.65   0
  -1   5   5   68.91    1.67   0
  -1   6   7   14.71    1.92   0
   0  -8   1  224.91    1.49   0
   0   7   8    4.24    2.39   0
   2  -7  -1   40.24    1.45   0
   2   6   3   40.84    1.13   0
   3  -6  -2  550.46    3.06   0
   3   0  -2  454.35    1.76   0
   3   8   6    2.70    1.72   0
   4  -9  -1  188.28    2.65   0
   5  -8  -2   22.86    2.40   0
   5  -5  -3   23.63    2.04   0
   6 -10  -1   23.76    2.81   0
   7  -9  -2   10.23    3.31   0
   7  -7  -3    5.41    2.84   0
   7   1  -3  472.42    3.14   0
   8  -7  -3   38.74    3.35   0
  11   1  -3   -3.95    2.43   0
  11   3  -2    3.74    2.39   0
  -5  -4   7  234.75    1.97   0
  -5  -3   7    8.39    1.47   0
  -5   0   8  559.36    3.33   0
  -5   1  10   -1.03    2.17   0
  -4   3   9  323.05    3.27   0
  -3  -4   3  665.31    1.54   0
  -3  -2   3  429.12    1.53   0
  -3   2   5  167.46    1.81   0
  -1   2   2   89.49    0.88   0
   0  -6   0  701.49    1.93   0
   2  -9   0    4.17    1.60   0
   2   7   5   13.18    1.53   0
   2   8   8   23.35    2.51   0
   3 -11   1   -3.36    2.00   0
   3 -10   0   88.34    2.28   0
   4  -3  -3  954.03    3.52   0
   5  -6  -3    0.54    2.36   0
   6  -9  -2   12.41    3.11   0
   8  -4  -4  133.13    3.29   0
   8  -3  -4    6.41    2.62   0
   8  -2  -4  112.25    2.89   0
   9  -4  -4    5.96    3.09   0
   9  -3  -4   -6.57    3.03   0
   9  -2  -4   48.62    3.11   0
  10  -4  -4   37.87    3.40   0
  10  -3  -4   -8.79    2.98   0
  10  -2  -4    5.22    2.86   0
  11  -3  -4   -4.64    2.87   0
  12   1  -3   46.28    3.11   0
  -5  -6   9   11.52    1.71   0
  -5  -5   8   45.49    1.80   0
  -4   3  11   77.71    2.82   0
  -4   3  12    3.82    2.62   0
  -2   5   8   45.03    2.13   0
  -1   4   4  276.02    1.86   0
  -1   6   8   57.12    2.27   0
   0   2   1 1072.14    1.60   0
   0   5   4   25.12    1.25   0
   0   7  10    2.57    2.85   0
   1  -8   0   12.90    1.23   0
   2  -4  -2  349.86    1.85   0
   2  -3  -2   17.98    0.96   0
   2  -2  -2 1175.92    2.65   0
   3   7   4  148.12    1.63   0
   5 -10  -1   43.79    2.53   0
   6  -7  -3  158.54    3.09   0
   6   1  -3  229.45    2.10   0
   6   3  -2    2.45    1.31   0
   7  -4  -4   42.81    2.60   0
   8  -8  -3  118.44    3.93   0
   8  -5  -4   98.25    3.29   0
   8  -1  -4    5.16    2.34   0
   8   2  -3  199.72    2.84   0
   9  -5  -4   64.27    3.63   0
   9  -1  -4  317.70    3.84   0
   9   2  -3   40.85    2.30   0
  10  -5  -4    2.45    3.32   0
  10  -1  -4    1.39    2.92   0
  10   2  -3  206.50    3.38   0
  11  -5  -4   41.39    3.61   0
  11  -4  -4    2.47    3.14   0
  11  -2  -4   -5.25    3.16   0
  11  -1  -4   77.26    3.62   0
  12   3  -2    6.48    2.26   0
  -5  -4   8  231.22    2.40   0
  -5  -2   8  122.33    2.38   0
  -5   0  10  168.54    2.74   0
  -4  -8   8    1.05    1.23   0
  -4  -2   5    1.19    1.02   0
  -4   0   6   22.31    1.50   0
  -2   5   9    5.01    2.53   0
  -1   3   3  821.59    2.35   0
  -1   6   9   11.50    2.26   0
   0   6   6  443.96    2.85   0
   1   7   7   79.81    2.34   0
   3  -9  -1  176.05    2.50   0
   3  -7  -2   99.46    2.17   0
   4 -11   0  115.88    2.83   0
   4  -8  -2   17.88    1.99   0
   4  -1  -3  231.73    1.84   0
   7  -8  -3  105.57    3.35   0
   7  -5  -4  171.15    3.14   0
   8  -6  -4  178.74    3.68   0
   9  -6  -4    4.69    3.31   0
   9   0  -4   16.14    2.86   0
  10   0  -4   75.00    3.35   0
  10   5  -1    8.68    1.99   0
  11   2  -3   12.06    2.40   0
  12  -2  -4   11.01    3.12   0
  12  -1  -4   22.88    3.35   0
  -5  -3   8    5.76    1.59   0
  -5  -1   9    1.87    1.89   0
  -5   0  11   -2.00    2.29   0
  -5   0  12   65.73    2.79   0
  -4  -3   5  864.08    2.61   0
  -4   2  13    1.41    2.71   0
  -3   0   4  735.09    2.38   0
  -3   4  12   90.83    2.96   0
  -1   6  10    8.95    2.47   0
  -1   6  11    2.38    2.66   0
   2  -8  -1  162.42    2.03   0
   2  -5  -2  440.23    2.12   0
   2   5   2  466.32    1.57   0
   4 -10  -1    0.44    2.27   0
   4  -6  -3   41.76    2.09   0
   5  -7  -3    0.03    2.19   0
   6  -8  -3   95.47    2.93   0
   6  -4  -4   79.24    2.44   0
   6  -3  -4   -3.32    2.10   0
   7  -6  -4  167.04    3.30   0
   7   8   4   -0.87    1.15   0
   8   0  -4   55.47    2.39   0
   9  -7  -4   37.69    3.86   0
   9   4  -2   15.36    1.99   0
   9   6   0    8.22    1.40   0
  10   4  -2   26.62    2.11   0
  11   0  -4    7.63    2.76   0
  12   2  -3   48.09    2.70   0
  -5  -5  10   15.81    2.08   0
  -5  -2   9  179.64    2.45   0
  -5  -1  11   12.12    2.35   0
  -4   1   8  456.67    3.10   0
  -4   2  10    4.89    2.18   0
  -4   2  11   10.62    2.48   0
  -3   3   8    0.60    1.90   0
  -2  -1   2 2438.25    2.72   0
  -2   1   3  793.02    2.20   0
  -2   4   7  276.02    2.58   0
   0   4   3 1027.94    2.58   0
   0   6   7   12.69    2.18   0
   1   7   8   65.93    2.27   0
   2  -1  -2 2380.40    3.37   0
   2   7   6   45.24    1.93   0
   3   8   8   27.05    2.40   0
   4   2  -2   22.22    0.89   0
   5   1  -3   37.68    1.44   0
   6 -10  -2    1.24    2.57   0
   6  -5  -4  512.62    3.75   0
   7  -9  -3   51.12    3.46   0
   7   0  -4  257.37    2.96   0
   8  -7  -4   10.20    3.05   0
   8   4  -2  135.50    2.01   0
   8   6   0  115.69    1.40   0
  11   4  -2    3.45    2.24   0
  11   5  -1    1.27    1.82   0
  12   0  -4   70.10    3.23   0
  -5  -5  11    0.18    1.88   0
  -5  -4  11   70.28    2.56   0
  -5  -3  11    8.26    2.40   0
  -5  -3  12    5.49    2.49   0
  -5  -2  10  105.07    2.40   0
  -5  -2  12   56.65    2.61   0
  -4  -1   6  814.57    3.06   0
  -4   0   7    5.08    1.57   0
  -4   1  13   45.50    3.09   0
  -3  -9   7   16.63    1.04   0
  -3   1   5  460.47    2.32   0
  -3   3   9  152.58    2.59   0
  -2   2   4 1210.73    3.10   0
   0   3   2   19.19    0.65   0
   1 -11   2  108.89    1.56   0
   1 -10   1    9.02    1.36   0
   1   7   9   90.32    2.64   0
   2 -11   1   -1.22    1.60   0
   2  -6  -2  538.07    2.46   0
   3  -4  -3  646.33    2.76   0
   3  -3  -3  370.86    2.11   0
   3   1  -2   97.19    0.91   0
   4  -9  -2   18.22    2.38   0
   4   0  -3    1.86    1.26   0
   5  -8  -3  264.36    3.44   0
   5  -4  -4  179.58    2.46   0
   5  -3  -4   15.45    1.79   0
   6  -6  -4   73.68    2.50   0
   7  -7  -4    1.86    2.76   0
   9   3  -3  198.50    2.83   0
  10  -4  -5  100.08    3.96   0
  10   1  -4    2.40    2.52   0
  10   3  -3    7.12    2.50   0
  11  -4  -5   18.97    3.82   0
  11  -3  -5  106.80    3.99   0
  11   1  -4   76.99    2.99   0
  -4  -5   6  248.01    1.78   0
  -4  -2   6    5.02    1.49   0
  -4   1   9  139.87    2.44   0
  -4   1  10  325.11    3.18   0
  -4   1  11  128.17    2.82   0
  -3  -6   4  608.34    1.55   0
  -3   3  11   38.47    2.60   0
  -3   3  12    7.41    2.55   0
   0 -10   2  183.61    1.44   0
   0  -7   0    3.73    0.83   0
   0   5   5   19.90    1.43   0
   1  -7  -1  401.49    2.06   0
   1   4   2  200.62    1.11   0
   2 -10   0   99.45    1.81   0
   2   4   1 1841.82    1.95   0
   3 -11   0   42.08    1.97   0
   3  -8  -2    5.10    1.55   0
   3  -2  -3  420.00    2.11   0
   3   7   5   13.32    1.49   0
   4  -7  -3  112.56    2.28   0
   4   8   7   34.48    2.18   0
   5 -10  -2   78.85    2.98   0
   5  -5  -4   47.29    2.07   0
   5   3  -2   15.12    0.99   0
   5   7   3    3.45    0.93   0
   6  -9  -3  127.50    3.10   0
   8  -8  -4    8.64    3.17   0
   8  -4  -5  109.74    3.19   0
   8  -3  -5  114.62    2.95   0
   9  -5  -5   28.63    3.17   0
   9  -4  -5    8.02    2.84   0
   9  -2  -5    0.45    2.71   0
  10  -5  -5    8.08    3.43   0
  10  -2  -5   76.83    3.46   0
  11  -2  -5   18.61    3.28   0
  11   3  -3   96.18    2.62   0
  12   1  -4   14.60    2.74   0
  -4  -4   6    6.08    1.36   0
  -4  -3   6   27.39    1.43   0
  -4  -1   7  148.97    2.10   0
  -4   0   8   55.79    1.90   0
  -4   0  13   -1.52    2.42   0
  -3  -1   4   77.80    1.08   0
  -3   2   7  137.67    2.05   0
  -2   4  11   31.15    2.56   0
  -1   5  12   70.26    3.05   0
   0   6   9   11.59    2.23   0
   0   6  10  160.25    3.06   0
   0   6  11   -1.97    2.53   0
   1  -9   0   92.55    1.49   0
   1   0  -1    4.79    0.32   0
   1   3   1 2312.81    2.22   0
   2   6   4  361.40    2.07   0
   3 -10  -1   90.05    2.21   0
   4   7   4   55.23    1.45   0
   5  -6  -4  485.42    3.46   0
   6  -7  -4   74.86    2.79   0
   6   0  -4   36.08    1.78   0
   6   8   5    2.59    1.44   0
   7  -8  -4   12.47    2.78   0
   7   1  -4  187.73    2.64   0
   7   4  -2   87.13    1.52   0
   8  -5  -5    9.31    2.72   0
   8  -2  -5   73.69    2.66   0
   8   3  -3   49.70    1.74   0
   9  -6  -5   13.41    3.29   0
   9  -1  -5   95.32    2.94   0
  10  -6  -5   23.71    3.63   0
  11  -1  -5   14.92    3.08   0
  12  -1  -5   14.44    3.42   0
  12   3  -3   21.93    2.32   0
  -4  -7   9   30.24    1.63   0
  -4   0   9    2.89    1.89   0
  -4   0  10    0.07    2.40   0
  -4   0  11    5.28    2.53   0
  -4   0  12    8.98    2.45   0
  -3   0   5    1.81    1.10   0
  -3   1   6  291.18    2.22   0
  -3   2   8    8.58    1.85   0
  -3   2  13   94.14    3.06   0
  -1   3   4   16.89    1.26   0
  -1   5  11   25.11    2.77   0
   0 -11   3    4.59    0.89   0
   0  -9   1   -0.53    1.00   0
   1   6   6   33.29    1.65   0
   2  -9  -1  157.51    2.00   0
   2  -7  -2   79.98    1.53   0
   3  -6  -3    9.61    1.57   0
   4 -11  -1    6.89    2.35   0
   4  -8  -3    8.90    2.22   0
   4   6   2   41.94    0.79   0
   5  -9  -3   -7.38    2.47   0
   5  -1  -4    4.80    1.56   0
   7  -5  -5   64.15    2.74   0
   7  -4  -5  142.69    2.87   0
   7  -3  -5  241.65    3.13   0
   8  -6  -5   47.95    3.04   0
   9  -7  -5   32.75    3.31   0
  10   0  -5    2.10    3.22   0
  10   2  -4    5.72    2.38   0
  11   2  -4    0.01    2.80   0
  -4  -5   7  222.12    1.96   0
  -4  -2   7    1.24    1.42   0
  -4  -1   8  463.86    2.92   0
  -3  -9   8   12.17    1.21   0
  -3  -8   6   23.62    1.05   0
  -3  -7   5   47.20    0.97   0
  -3  -2   4  159.92    1.32   0
  -3   2   9   84.25    2.27   0
  -3   2  10   24.20    2.33   0
  -3   2  11  172.43    2.99   0
  -3   2  12   72.44    2.77   0
  -1  -7   1  389.41    1.12   0
   0   5   6   14.82    1.62   0
   3  -9  -2    8.77    1.90   0
   4 -10  -2    4.88    2.14   0
   4  -3  -4   46.48    1.67   0
   5  -7  -4   14.02    2.15   0
   5   8   7  114.75    2.41   0
   6 -10  -3    4.79    2.87   0
   6  -8  -4   -2.33    2.38   0
   7   3  -3  105.29    1.91   0
   8  -7  -5   17.39    3.14   0
   9   0  -5    6.56    2.46   0
  11   0  -5    1.36    2.84   0
  12   0  -5   -7.68    2.86   0
  12   2  -4   -0.74    2.50   0
  -4  -6   8    9.24    1.51   0
  -4  -4   7   34.98    1.67   0
  -4  -2  13    2.60    2.45   0
  -4  -1  10  324.58    3.09   0
  -4  -1  11  128.70    2.71   0
  -4  -1  12   99.31    2.86   0
  -3  -5   4  396.85    1.48   0
  -2   0   3    1.69    0.71   0
  -1   1   2  482.32    1.38   0
  -1   2   3   20.96    0.84   0
   0   4   4  652.01    2.38   0
   1   5   4  973.11    2.87   0
   2   0  -2 3577.51    3.71   0
   3  -7  -3   27.20    1.67   0
   4  -5  -4  555.40    3.12   0
   4  -2  -4  143.27    1.81   0
   6  -5  -5    0.35    2.13   0
   6  -4  -5    7.07    2.18   0
   6  -3  -5  440.98    3.38   0
   6   1  -4  477.69    2.89   0
   7  -9  -4    9.15    2.76   0
   7  -7  -5   11.49    2.99   0
   7  -1  -5   92.09    2.36   0
   7   6   0  158.90    0.90   0
   8   0  -5   -3.92    2.18   0
   8   2  -4  111.33    2.24   0
  10  -4  -6   36.36    3.70   0
  -4  -6   9   19.25    1.75   0
  -4  -6  11   -0.90    1.82   0
  -4  -5   8  132.13    1.97   0
  -4  -3  12    2.93    2.47   0
  -4  -2   8   72.55    1.90   0
  -4  -2   9   17.98    2.12   0
  -4  -2  12    3.67    2.38   0
  -2  -5   2  441.79    0.73   0
  -2   1   4  871.62    2.53   0
  -2   3   9  294.72    2.96   0
  -2   3  10   -1.07    2.23   0
  -1   4   7  117.07    2.04   0
  -1   4  12   20.85    2.74   0
   0  -4  -1 1734.17    2.47   0
   0   5  12   -2.72    2.68   0
   1  -4  -2   69.14    0.97   0
   1  -3  -2  209.80    1.29   0
   1   6   8    6.88    1.94   0
   1   6   9    2.42    2.23   0
   1   6  10   12.15    2.42   0
   2  -8  -2    2.76    1.49   0
   2   6   5  106.92    1.86   0
   4   1  -3  239.46    1.53   0
   5  -8  -4    5.77    2.53   0
   5   0  -4  806.41    3.13   0
   6  -9  -4    0.92    2.87   0
   6  -6  -5   10.59    2.31   0
   6  -2  -5   94.07    2.26   0
   6   8   6   -1.15    1.67   0
   7   8   5   55.44    1.80   0
   8  -8  -5   85.90    3.43   0
   9  -5  -6   12.76    3.15   0
   9  -3  -6   25.74    2.82   0
  10  -5  -6    9.66    3.36   0
  10  -3  -6   17.24    3.20   0
  10  -2  -6    0.26    2.96   0
  10   1  -5    6.68    2.51   0
  10   4  -3   59.33    2.25   0
  11  -2  -6    7.79    3.33   0
  11   1  -5   14.06    2.85   0
  11   4  -3    4.39    2.21   0
  12   1  -5   15.55    3.27   0
  -4  -5  10  193.47    2.71   0
  -4  -5  11   15.55    1.96   0
  -4  -4   8   14.57    1.51   0
  -4  -4  11   -2.91    2.21   0
  -4  -4  12    6.14    2.19   0
  -4  -3   8   33.55    1.69   0
  -4  -3   9  322.51    2.93   0
  -4  -3  10    3.19    2.18   0
  -4  -3  11   77.79    2.38   0
  -4  -2  10   13.32    2.05   0
  -3  -1   5  466.24    2.10   0
  -3   0   6 1125.66    3.48   0
  -3   0  13    3.25    2.50   0
  -3   1   8  268.16    2.51   0
  -3   1  10  123.16    2.57   0
  -3   1  11   22.98    2.31   0
  -2   2   6   15.46    1.47   0
  -2   2  13   33.91    2.81   0
  -1   4   8    5.52    1.86   0
  -1   4   9   80.30    2.35   0
  -1   4  10    5.30    2.29   0
  -1   4  11    5.34    2.43   0
   0  -8   0   88.32    1.12   0
   0  -5  -1    5.17    0.72   0
   0  -3  -1  231.88    0.94   0
   0   5   8    5.24    1.95   0
   0   5  10    6.81    2.37   0
   1  -5  -2 1429.11    3.02   0
   2 -11   0   32.20    1.71   0
   4  -9  -3  231.21    2.70   0
   4   7   5   90.07    1.79   0
   5 -10  -3   64.69    2.44   0
   6  -1  -5  109.82    2.12   0
   7  -8  -5   67.58    3.41   0
   7   0  -5    1.73    1.92   0
   7   2  -4  137.91    2.28   0
   8  -5  -6   39.94    2.78   0
   8  -3  -6    5.42    2.55   0
   9  -6  -6   15.98    3.04   0
   9  -2  -6   -2.21    2.77   0
   9   1  -5   93.92    2.61   0
   9   4  -3    4.19    1.77   0
  10   5  -2   -0.21    1.72   0
  11  -1  -6   82.72    3.96   0
  11   3  -4    7.46    2.60   0
  -4  -4   9   19.05    1.69   0
  -3  -8   7  126.28    1.58   0
  -3   0  12   50.23    2.64   0
  -1   3   5  260.63    1.91   0
   2 -10  -1   42.21    1.57   0
   2  -5  -3   91.53    1.44   0
   2  -3  -3  651.99    2.29   0
   2   5   3   63.25    1.27   0
   3 -11  -1    0.02    1.78   0
   3  -8  -3  280.41    2.46   0
   3   0  -3    1.42    0.85   0
   3   3  -1  345.84    0.84   0
   4  -7  -4  176.76    2.43   0
   4  -1  -4 1790.32    4.21   0
   5  -4  -5  508.99    3.35   0
   5  -3  -5   11.24    1.87   0
   6  -7  -5  145.31    3.01   0
   6   3  -3  552.42    2.46   0
   6   5  -1   74.93    0.90   0
   8   1  -5   61.68    2.26   0
   9   3  -4    4.09    2.17   0
   9   5  -2  171.08    1.96   0
  10   3  -4   -3.35    2.04   0
  -3  -1  13    3.82    2.60   0
  -3   0   7    4.11    1.50   0
  -3   0  11   -4.55    2.15   0
  -2   2   7  446.13    2.78   0
  -2   2  11   38.97    2.45   0
   0   4   5  475.56    2.38   0
   1 -11   1   53.35    1.37   0
   1 -10   0    9.03    1.32   0
   1  -6  -2  277.85    1.65   0
   1   5   5   92.59    1.55   0
   2  -6  -3   26.05    1.37   0
   2   6   6  373.26    2.57   0
   3 -10  -2   61.95    2.04   0
   3  -4  -4  398.20    2.43   0
   4 -11  -2   61.98    2.48   0
   5  -9  -4    0.29    2.07   0
   5  -6  -5    7.54    1.99   0
   5  -2  -5  641.49    3.32   0
   5   7   4    3.50    1.29   0
   6  -8  -5   32.86    2.81   0
   7  -5  -6   36.77    2.59   0
   7  -4  -6   32.40    2.59   0
   7  -3  -6    0.69    2.31   0
   8   4  -3   65.23    1.75   0
  11   0  -6    6.23    3.06   0
  11   2  -5   28.40    3.03   0
  -3  -8   9  101.03    2.02   0
  -3  -7   6   45.92    1.21   0
  -3  -6   5   91.56    1.11   0
  -3  -2   5  165.75    1.40   0
  -3  -1   6  284.93    1.98   0
  -3  -1  12   18.93    2.41   0
  -3   0   8  603.77    3.19   0
  -3   0   9    0.13    1.84   0
  -3   0  10  157.23    2.63   0
  -2  -4   2  339.67    0.79   0
  -1  -9   2   44.79    0.59   0
   0  -6  -1   45.85    0.97   0
   0   4  12   41.29    2.85   0
   1   4   3  281.42    1.51   0
   2  -9  -2   12.14    1.56   0
   2  -2  -3 1051.28    2.64   0
   2   6   8  203.70    2.90   0
   2   6   9    6.26    2.45   0
   3  -5  -4  412.49    2.52   0
   3  -3  -4    1.94    1.27   0
   3   6   4  457.19    2.23   0
   4 -10  -3   -1.31    2.12   0
   4  -8  -4   -2.89    1.83   0
   4   7   6   76.51    1.96   0
   5  -7  -5   -1.53    2.07   0
   5   1  -4    4.22    1.23   0
   6   0  -5   -3.27    1.65   0
   6   7   3  170.78    1.40   0
   7  -9  -5   33.29    2.86   0
   7  -6  -6  103.86    2.98   0
   8   3  -4    6.13    1.77   0
   8   5  -2   99.83    1.59   0
   9   0  -6    5.44    2.75   0
  10   0  -6  112.31    3.21   0
  10   2  -5   77.40    2.64   0
  10   6  -1    6.32    1.45   0
  -3  -3   5  319.89    1.79   0
  -3  -2  12   73.89    2.82   0
  -3  -1   7   15.07    1.75   0
  -2  -9   5   84.44    0.99   0
  -2  -1   3  750.56    1.84   0
  -2   0   4  334.39    1.62   0
  -1   2   4  136.90    1.32   0
  -1   2  13   29.78    2.65   0
  -1   3   7  474.04    2.90   0
  -1   3  10   33.61    2.24   0
  -1   3  11  114.85    2.79   0
   0   4   6  411.35    2.51   0
   0   4  11  113.78    3.03   0
   1  -9  -1  373.21    2.12   0
   1   5   6  482.20    2.78   0
   1   5  11    9.74    2.64   0
   2  -7  -3   -1.16    1.63   0
   2   2  -1 1356.42    1.41   0
   3  -9  -3  156.30    2.47   0
   3  -6  -4  590.84    3.05   0
   3   2  -2  108.81    0.85   0
   4   0  -4    5.77    1.17   0
   4   7   7   65.43    2.03   0
   4   7   9   31.35    2.34   0
   5  -1  -5   23.50    1.67   0
   6  -5  -6  257.79    3.17   0
   6   2  -4  150.10    1.77   0
   7  -7  -6   72.36    3.02   0
   7   1  -5   85.19    2.11   0
   9   2  -5   -0.44    2.03   0
  10  -3  -7    9.36    3.05   0
  11  -2  -7   47.00    3.89   0
  -3  -4   5  306.76    1.75   0
  -3  -3  12    7.11    2.49   0
  -3  -2   6   88.89    1.62   0
  -3  -1   8  257.75    2.38   0
  -3  -1   9    6.62    1.83   0
  -3  -1  10  121.42    2.43   0
  -2   0  13    2.77    2.50   0
  -2   1   6  484.98    2.52   0
  -2   1  11   35.99    2.37   0
  -1   3   9  354.83    3.09   0
   0  -2  -1 1168.88    1.62   0
   0   4   7  353.22    2.67   0
   0   4   9  254.08    3.19   0
   1   5   7   68.87    2.00   0
   1   5   8  164.26    2.53   0
   1   5   9   36.07    2.28   0
   3  -7  -4    4.39    1.90   0
   4  -5  -5  121.14    2.14   0
   4  -4  -5   11.16    1.74   0
   4  -3  -5  853.29    3.53   0
   4   3  -2    1.64    0.65   0
   5 -10  -4   61.48    2.74   0
   5  -8  -5  213.17    2.98   0
   6  -9  -5   78.02    2.81   0
   6  -6  -6   43.51    2.34   0
   6  -3  -6    0.40    1.98   0
   7  -8  -6    4.87    2.97   0
   7  -1  -6  197.90    2.76   0
   8   0  -6  363.84    3.50   0
   8   2  -5   67.27    2.36   0
   9  -6  -7    3.67    3.07   0
  10  -2  -7   57.48    3.34   0
  10   1  -6   -2.95    2.92   0
  -3  -7   8   92.76    1.91   0
  -3  -7   9   14.80    1.76   0
  -3  -7  10    7.27    1.88   0
  -3  -6  11    2.58    2.32   0
  -3  -5  12   43.34    2.32   0
  -3  -4  12   90.19    2.53   0
  -3  -2  10   26.27    2.30   0
  -2   0  12   95.67    2.64   0
  -2   1   7   11.65    1.57   0
  -2   1  10  181.24    2.69   0
  -1   2  12   18.16    2.61   0
   0 -10   1   81.74    1.07   0
   0  -7  -1   14.41    1.02   0
   0   4   8  164.57    2.43   0
   3   5   2  160.31    1.09   0
   3   6   5    4.16    1.56   0
   3   6  10   65.59    2.99   0
   4  -9  -4   26.55    1.94   0
   4  -6  -5   49.66    1.97   0
   4   6   3   84.11    1.26   0
   5   7   5   -3.33    1.45   0
   7   4  -3   49.02    1.40   0
   8  -6  -7   92.90    3.34   0
   8  -5  -7   -2.28    2.82   0
   8  -3  -7   62.40    2.81   0
   9   1  -6  229.82    3.45   0
  11   4  -4    0.35    2.24   0
  -3  -6  10  146.60    2.46   0
  -3  -5  11   18.62    2.04   0
  -3  -4  11   31.67    2.11   0
  -3  -3   6    0.86    1.34   0
  -3  -2   7  138.59    1.79   0
  -2  -1  13   47.72    2.74   0
  -2   1   8  535.61    3.16   0
  -2   1   9    0.60    1.83   0
  -1  -5   0  689.99    1.21   0
  -1  -4   0  433.00    0.83   0
  -1   1   3 1751.39    2.88   0
  -1   2   5  196.87    1.66   0
  -1   2  11   77.66    2.61   0
   0  -9   0    0.47    0.88   0
   1   4  12    7.60    2.65   0
   2 -11  -1   -0.60    1.45   0
   2  -8  -3  376.89    2.50   0
   2  -1  -3  790.70    2.20   0
   2   5   4  242.26    1.69   0
   2   5  11   12.42    2.65   0
   3 -11  -2   31.77    1.91   0
   3  -1  -4   78.33    1.32   0
   3   6   6  137.48    2.14   0
   3   6   9   30.17    2.76   0
   4  -7  -5   90.13    2.20   0
   4   4  -1   58.57    0.54   0
   5  -5  -6   41.30    2.16   0
   5  -4  -6  251.39    2.77   0
   5   0  -5    0.51    1.49   0
   5   7   6    5.07    1.82   0
   5   7   8    1.69    2.41   0
   6   1  -5  108.59    1.90   0
   7   0  -6  176.26    2.57   0
   7   3  -4    3.93    1.38   0
   8  -7  -7   36.85    3.02   0
   9  -1  -7   12.25    2.70   0
  10   3  -5    9.24    2.36   0
  10   4  -4   34.77    2.17   0
  11   3  -5   90.83    2.74   0
  11   5  -3   -0.12    2.09   0
  -3  -6   7  121.61    1.72   0
  -3  -6   8  247.72    2.27   0
  -3  -6   9   11.85    1.89   0
  -3  -5   6  119.56    1.53   0
  -3  -5  10   41.48    2.21   0
  -3  -4   6  472.97    2.32   0
  -3  -4  10   75.82    2.39   0
  -3  -3   7  293.42    2.38   0
  -3  -3  10    5.47    1.91   0
  -2  -1  12   21.70    2.25   0
  -2   0   5    0.64    1.02   0
  -2   0  11    6.15    2.12   0
  -1  -8   1   88.23    0.71   0
  -1   2  10    4.39    2.16   0
   0 -11   2    1.10    0.77   0
   0   2  13   79.36    3.01   0
   0   3  11    3.38    2.40   0
   1  -8  -2    4.98    1.22   0
   1  -1  -2  479.89    1.38   0
   1   4   4    7.71    1.17   0
   1   4  11   -1.66    2.62   0
   2 -10  -2   31.56    1.64   0
   2   5  10   31.35    2.82   0
   3 -10  -3  137.51    2.32   0
   3  -8  -4    3.39    1.62   0
   3   1  -3 1044.44    2.38   0
   3   6   7    4.02    2.04   0
   3   6   8   83.87    2.31   0
   5  -9  -5   11.75    2.22   0
   5  -6  -6  288.59    2.96   0
   5  -3  -6   21.72    1.94   0
   5   3  -3    2.10    1.04   0
   5   7   7    3.64    2.12   0
   6  -8  -6    1.10    2.44   0
   6  -1  -6  423.11    3.10   0
   7  -6  -7    0.35    2.54   0
   7   2  -5  365.40    2.98   0
   8   1  -6   59.55    2.31   0
   9   4  -4    7.86    1.76   0
  10   0  -7   -5.55    2.73   0
  10   5  -3    1.59    1.84   0
  11   0  -7    5.95    2.85   0
  -3  -5   8   18.28    1.73   0
  -3  -5   9   10.14    1.84   0
  -3  -4   7  305.00    2.35   0
  -3  -4   8  189.95    2.33   0
  -3  -4   9  255.06    2.46   0
  -3  -3   8    3.20    1.63   0
  -2  -9   6   16.72    1.08   0
  -2  -8   4    7.59    0.63   0
  -2  -3  13   28.65    2.52   0
  -2  -2   3 1057.46    2.06   0
  -2  -1   4  892.28    2.38   0
  -2   0   6  731.46    2.82   0
  -2   0  10  244.50    2.81   0
  -1   0   2    6.03    0.48   0
  -1   0  13    2.91    2.44   0
  -1   2   9   43.27    2.11   0
   0   3  10    4.12    2.14   0
   1   4  10    1.40    2.66   0
   2  -4  -4  400.84    2.15   0
   2   1  -2 2412.23    2.74   0
   4 -10  -4    2.24    1.82   0
   4  -8  -5   29.66    1.95   0
   4  -1  -5  203.31    1.96   0
   5   4  -2  236.68    1.28   0
   7  -7  -7   22.30    2.75   0
   8  -1  -7    5.16    2.40   0
   9  -5  -8   11.89    3.39   0
   9   0  -7    0.11    2.76   0
   9   3  -5  321.85    2.99   0
  -2  -2  12   24.09    2.43   0
  -2  -1  11   34.80    2.27   0
  -2   0   7    1.33    1.49   0
  -2   0   8  868.72    3.68   0
  -2   0   9    1.42    1.84   0
  -1  -6   0   35.61    0.64   0
  -1   1  11   67.48    2.54   0
  -1   2   8   62.02    1.94   0
   0   1   1   28.15    0.35   0
   0   2  12   42.45    2.71   0
   0   3   5    5.84    1.17   0
   1 -11   0  141.42    1.58   0
   1 -10  -1   29.37    1.26   0
   1  -5  -3   88.89    1.20   0
   1  -4  -3   14.08    0.93   0
   2  -9  -3  134.56    2.05   0
   2  -6  -4  452.28    2.51   0
   2  -3  -4   19.95    1.39   0
   2   4  12   12.79    2.80   0
   2   5   6  125.99    2.19   0
   2   5   8   37.92    2.42   0
   2   5   9   11.31    2.22   0
   3  -9  -4    0.46    1.96   0
   3  -5  -5   46.28    1.67   0
   3  -4  -5  297.43    2.32   0
   4   1  -4 1810.94    3.75   0
   4   6  10    3.57    2.47   0
   5 -10  -5   54.10    2.65   0
   6  -9  -6    8.51    2.46   0
   6  -6  -7    2.22    2.66   0
   6  -5  -7   40.51    2.44   0
   6  -4  -7   74.23    2.48   0
   6   0  -6  222.30    2.66   0
   7  -8  -7   40.66    3.21   0
   9  -3  -8    2.01    2.86   0
   9   2  -6    1.11    2.41   0
   9   5  -3   21.19    1.62   0
  11   1  -7   13.13    3.12   0
  -2  -9   7   22.06    1.27   0
  -2  -3  12   12.16    2.33   0
  -2  -1  10  182.80    2.61   0
  -1   0  12   31.89    2.60   0
   0  -8  -1  213.85    1.45   0
   0   1  13    4.14    2.62   0
   0   3   6   97.17    1.74   0
   1  -6  -3    9.20    1.13   0
   1   3   2  514.26    1.41   0
   1   3  12    1.00    2.59   0
   1   4   5   85.18    1.48   0
   1   4   9   11.39    2.16   0
   2  -7  -4   45.15    1.79   0
   2   4   2  154.62    0.98   0
   3  -3  -5  310.96    2.26   0
   4  -9  -5  138.66    2.78   0
   4  -5  -6  234.75    2.57   0
   4  -4  -6    2.70    2.04   0
   4   6   4   92.90    1.50   0
   4   6   9   11.45    2.21   0
   5  -8  -6   22.97    2.25   0
   5   6   2  460.03    1.57   0
   6  -3  -7  280.93    3.12   0
   6   3  -4   -0.91    1.40   0
   6   7   6   36.12    2.01   0
   6   7   7   18.17    2.25   0
   7  -1  -7    3.12    2.10   0
   7   1  -6  201.23    2.60   0
   7   7   3   35.38    1.25   0
   8  -6  -8   68.02    3.26   0
   8  -5  -8   12.36    2.86   0
   8  -4  -8   48.54    2.95   0
   8   0  -7    0.70    2.32   0
   8   3  -5  113.97    2.30   0
   8   7   2   91.49    1.11   0
  10  -1  -8   -1.57    3.24   0
  10   1  -7   -0.46    2.46   0
  -2  -5  12  111.29    2.70   0
  -2  -4  12   50.87    2.45   0
  -2  -2  11   45.38    2.38   0
  -2  -1   5  259.79    1.64   0
  -2  -1   9    2.10    1.75   0
  -1   1  10  222.60    2.85   0
   0   2  11  129.63    2.80   0
   1  -3  -3  803.48    2.24   0
   1   2  13    2.40    2.80   0
   1   4   6   37.44    1.59   0
   3 -11  -3   -1.36    1.81   0
   3   0  -4  774.02    2.48   0
   3   5  10   51.87    2.60   0
   4  -6  -6   17.04    1.95   0
   4   6   5   85.41    1.77   0
   4   6   8   13.81    2.07   0
   5  -1  -6    5.52    1.73   0
   6   4  -3    4.75    1.15   0
   8  -3  -8    7.01    2.70   0
   8   2  -6    6.35    2.19   0
   9   1  -7   13.33    2.80   0
  -2  -8   9   72.47    1.91   0
  -2  -6  11    6.66    2.31   0
  -2  -4  11   24.95    2.43   0
  -2  -3  11   68.47    2.35   0
  -2  -2  10   19.47    2.02   0
  -2  -1   8  513.97    2.95   0
  -1  -1  12   70.77    2.74   0
  -1   0  11    6.89    2.21   0
  -1   1   9   48.68    2.08   0
   0  -5  -2    7.20    0.87   0
   0   0  13    7.23    2.87   0
   0   1  12    1.53    2.55   0
   0   2   3 1876.97    3.02   0
   0   2  10  106.14    2.48   0
   1  -7  -3  273.66    1.84   0
   2 -11  -2   13.45    1.69   0
   2  -2  -4 1236.78    3.09   0
   2   0  -3    3.10    0.74   0
   3  -2  -5  172.11    1.81   0
   3   5   3   37.83    1.09   0
   4  -7  -6  166.51    2.55   0
   4   0  -5    0.25    1.28   0
   4   5   1  197.76    0.87   0
   4   6   6   73.76    2.06   0
   4   6   7   11.93    1.85   0
   5  -9  -6   -3.87    2.19   0
   6  -8  -7    2.53    2.51   0
   7  -6  -8   46.23    2.86   0
   7  -5  -8   37.50    2.78   0
   7  -4  -8   71.39    2.77   0
  10   6  -2   81.23    1.54   0
  11   4  -5   15.65    2.23   0
  -2  -8   5  284.27    1.51   0
  -2  -5  11   27.72    2.14   0
  -2  -3  10   -1.48    2.19   0
  -2  -2   9  102.51    2.33   0
  -2  -1   7   13.05    1.41   0
  -1  -3  13   27.74    2.61   0
  -1   1   5  450.91    2.10   0
  -1   1   6  881.86    3.10   0
  -1   1   7   10.41    1.55   0
  -1   1   8  462.48    2.99   0
   0  -6  -2  728.57    2.18   0
   0  -4  -2  308.14    1.28   0
   1   2  12    1.48    2.56   0
   1   3  10    6.54    2.28   0
   2 -10  -3   23.96    1.66   0
   2   3  12   13.36    2.74   0
   2   4  10   52.60    2.56   0
   3 -10  -4   52.13    2.09   0
   3   5   9    9.28    2.27   0
   4 -10  -5   -6.08    2.39   0
   5  -6  -7   48.01    2.35   0
   5  -3  -7    7.90    1.99   0
   5   6   9   52.09    2.87   0
   6  -1  -7   97.10    2.28   0
   6   1  -6  430.48    3.01   0
   7  -3  -8    6.27    2.41   0
   7   0  -7   -5.06    2.07   0
   7   7   4   47.47    1.72   0
   8   1  -7    7.37    2.51   0
   8   5  -3   12.57    1.32   0
  10   0  -8   95.90    3.27   0
  10   3  -6   17.39    2.13   0
  10   4  -5  116.17    2.57   0
  11   2  -7   46.77    2.83   0
  -2  -8   6    1.48    1.12   0
  -2  -8   8    7.11    1.44   0
  -2  -6  10   83.17    2.37   0
  -2  -5  10  111.74    2.48   0
  -2  -2   8   27.82    1.93   0
  -1  -2  12   20.97    2.49   0
  -1   0  10  146.03    2.59   0
   0  -1  13    0.67    2.93   0
   0   1  11   -1.73    2.30   0
   0   2   9  145.35    2.46   0
   1  -8  -3  136.38    1.72   0
   1  -2  -3   21.93    0.82   0
   1   1  13   30.20    2.88   0
   3   4  11   19.52    3.00   0
   3   5   8   48.93    2.11   0
   4  -8  -6   12.13    2.01   0
   4   5  10   18.06    2.92   0
   5  -7  -7    0.73    2.23   0
   5   0  -6  735.12    3.35   0
   6   6   1    5.70    0.73   0
   7   2  -6   14.62    2.08   0
   7   3  -5  244.33    2.17   0
   7   7   5    7.22    1.77   0
   7   7   6   33.70    2.20   0
   9  -3  -9  103.06    3.39   0
   9   0  -8    9.01    2.51   0
  10  -2  -9   78.38    3.59   0
  10   2  -7   59.32    2.73   0
  11   5  -4   41.95    2.03   0
  -2  -7   4   43.81    0.93   0
  -2  -7   9   30.47    1.58   0
  -2  -3   9  292.39    2.66   0
  -2  -2   5  779.89    2.43   0
  -2  -2   6   15.54    1.44   0
  -1  -7   0  530.83    1.29   0
  -1  -3   0  977.68    0.90   0
  -1  -3  12    1.74    2.38   0
  -1   0   3    0.61    0.65   0
  -1   0   9    4.81    1.88   0
   0 -10   0  184.78    1.31   0
   0  -7  -2   51.39    1.11   0
   0   0  12  143.13    3.10   0
   0   2   4  903.52    2.51   0
   0   2   8  148.07    2.24   0
   1   2  11    2.62    2.37   0
   1   3   3  652.88    1.99   0
   2   3  11   45.76    2.82   0
   2   4   3 1041.87    2.51   0
   3  -9  -5   41.59    2.12   0
   3  -5  -6  123.58    2.31   0
   3  -1  -5  475.48    2.37   0
   3   5   7   18.26    1.87   0
   5  -8  -7  131.46    2.78   0
   5  -2  -7  396.15    3.08   0
   5   6   3    7.28    1.18   0
   5   6   8  158.70    2.68   0
   7   4  -4   33.69    1.38   0
   9   2  -7   10.81    2.50   0
   9   4  -5    5.52    1.84   0
  10   5  -4    0.07    1.66   0
  -2  -6   9   11.50    1.69   0
  -2  -5   3   93.12    0.85   0
  -2  -5   9   -3.44    1.92   0
  -2  -4   9  172.26    2.29   0
  -1 -10   4    0.53    0.70   0
  -1  -4  12   15.83    2.38   0
  -1  -2  11   73.81    2.42   0
  -1  -1  10  222.74    2.75   0
  -1   0   8  166.16    2.44   0
   0  -9  -1   -0.17    0.99   0
   0  -3  -2   19.16    0.61   0
   0   1  10    4.77    2.06   0
   0   2   6  248.68    2.02   0
   0   2   7  619.33    3.07   0
   1 -11  -1   43.25    1.34   0
   1 -10  -2    1.95    1.27   0
   1   0  13   -0.22    2.64   0
   1   1  12   49.32    2.82   0
   2  -9  -4   19.46    1.54   0
   2  -6  -5   60.65    1.69   0
   2  -5  -5  311.80    2.27   0
   2  -4  -5  106.32    1.70   0
   2  -1  -4  891.74    2.56   0
   3  -6  -6  308.89    2.69   0
   3  -4  -6  477.70    2.89   0
   3   3  12    6.77    2.71   0
   3   4  10   12.65    2.72   0
   3   5   5   43.50    1.49   0
   4  -9  -6   31.08    2.18   0
   4  -1  -6  803.94    3.36   0
   4   2  -4  150.56    1.46   0
   4   5   9    6.93    2.62   0
   5   6   7    3.54    1.91   0
   6   0  -7    3.74    1.85   0
   7  -1  -8  195.22    3.02   0
   8  -3  -9   32.12    2.89   0
   8   0  -8  219.32    3.29   0
   8   7   3   33.99    1.47   0
   9   6  -2    0.08    1.09   0
  10  -1  -9    6.45    2.91   0
  -2  -6   8  138.64    2.09   0
  -2  -3   4   18.60    0.74   0
   0   0  11    8.80    2.36   0
   1  -6  -4  164.52    1.87   0
   1   0  -2    6.12    0.48   0
   1   2  10    6.53    2.24   0
   1   3   4   10.43    1.16   0
   1   3   7  598.94    3.14   0
   2  -7  -5   19.50    1.58   0
   2  -3  -5  506.58    2.44   0
   2   3  10    3.46    2.72   0
   2   4   4  249.00    1.80   0
   2   4   6  154.86    2.23   0
   3  -7  -6   45.89    1.93   0
   3  -3  -6    2.32    1.55   0
   4  -7  -7   91.02    2.67   0
   4  -6  -7   72.38    2.25   0
   4  -4  -7   31.51    1.98   0
   4   1  -5  200.81    1.74   0
   4   4  11    7.35    3.01   0
   5  -9  -7    2.75    2.29   0
   5  -1  -7    6.23    1.81   0
   5   2  -5  628.88    2.66   0
   5   3  -4   15.04    1.23   0
   5   5  10    5.53    2.98   0
   5   6   4  288.47    2.09   0
   5   6   6  161.75    2.45   0
   6  -8  -8    5.10    2.51   0
   7  -5  -9   10.90    2.74   0
   7  -4  -9   31.73    2.78   0
   8  -2  -9   75.97    2.93   0
   8   3  -6    6.79    1.97   0
   8   7   4   44.80    2.01   0
   8   7   5    9.55    2.12   0
   9  -1  -9   71.91    3.12   0
   9   1  -8  141.98    3.05   0
   9   5  -4   54.31    1.82   0
  -2  -7   5   20.89    1.06   0
  -2  -3   5  520.85    2.00   0
  -2  -3   6    3.96    1.14   0
  -1  -4  11    5.80    2.37   0
  -1  -3  11  112.69    2.60   0
  -1  -2  10    2.97    1.97   0
  -1  -1   9   48.69    1.97   0
  -1   0   4   84.44    1.06   0
  -1   0   5    6.32    1.07   0
  -1   0   6  128.56    1.65   0
  -1   0   7    9.28    1.43   0
   0 -11   1   -0.37    0.71   0
   1  -9  -3  358.77    2.24   0
   1  -4  -4  281.61    1.75   0
   1  -1  13   27.17    2.64   0
   1   1  -1  250.85    0.61   0
   1   3   5  468.95    2.29   0
   1   3   6   10.15    1.48   0
   2 -11  -3    1.60    1.59   0
   2   4   5  290.13    2.05   0
   3 -10  -5   81.88    2.36   0
   3   2  -3  415.62    1.48   0
   3   4   9  153.60    3.13   0
   4  -3  -7  628.27    3.47   0
   4   3  -3  934.07    2.20   0
   4   5   8   61.23    2.60   0
   5  -4  -8  228.90    2.99   0
   5   1  -6   10.17    1.51   0
   6   5  -2  550.37    1.54   0
   6   6   8   10.90    2.28   0
   8   2  -7   59.75    2.22   0
   8   4  -5  113.33    2.06   0
   9   7   2   41.14    1.30   0
  10   0  -9    3.18    2.82   0
  -2  -6   4  472.49    1.63   0
  -2  -4   7  275.35    2.14   0
  -1 -10   6   22.20    1.18   0
   0  -1  11   -2.68    2.17   0
   0   0  10  287.62    3.01   0
   0   1   8   15.05    2.10   0
   1  -7  -4   29.73    1.35   0
   1  -1  -3 1752.84    2.88   0
   1   0  12   -5.08    2.58   0
   1   1  11   71.88    2.54   0
   1   2   9    2.84    1.99   0
   2 -10  -4   47.02    1.94   0
   2  -8  -5  277.10    2.38   0
   2   3   9  128.09    2.77   0
   3  -2  -6   84.27    1.78   0
   3   0  -5    1.60    1.12   0
   4  -8  -7    0.36    2.04   0
   4  -2  -7    1.96    1.76   0
   4   0  -6   22.39    1.53   0
   5  -7  -8    2.26    2.39   0
   5  -3  -8    5.85    2.01   0
   6  -1  -8  151.97    2.62   0
   6   2  -6   -4.67    1.60   0
   6   3  -5  450.05    2.41   0
   6   6   7    5.46    2.23   0
   7   0  -8  146.01    2.69   0
   8  -1  -9    8.04    2.64   0
   8   1  -8   38.35    2.41   0
   9   0  -9    0.18    2.98   0
  10   2  -8    6.52    2.83   0
  10   3  -7    5.39    2.13   0
  10   4  -6   27.50    2.41   0
  -2  -6   6  224.48    1.78   0
  -2  -5   6   98.40    1.59   0
  -1  -3  10   33.68    2.07   0
  -1  -2   9   40.01    1.91   0
  -1  -1   8  445.94    2.85   0
   0  -3  12   -0.81    2.51   0
   0   1   2   13.85    0.52   0
   2  -2  -5  818.38    2.85   0
   2   1  12   11.82    2.68   0
   3  -9  -6    2.95    2.11   0
   3   2  12    9.59    2.85   0
   3   4   8   52.46    2.45   0
   4   4  10    1.98    2.51   0
   4   5   7   33.67    1.97   0
   5  -8  -8   16.25    2.41   0
   5   0  -7    3.13    1.69   0
   5   5   9    1.66    2.40   0
   6  -7  -9   36.52    3.08   0
   6  -5  -9   31.82    2.59   0
   6  -4  -9   48.92    2.64   0
   8  -4 -10   45.77    3.07   0
   9  -2 -10    1.66    2.93   0
   9   3  -7  314.76    3.44   0
  -1  -8   9   18.77    1.93   0
  -1  -5  10  113.67    2.68   0
  -1  -4  10    4.40    1.94   0
  -1  -1   7    8.75    1.49   0
   0  -6  -3   76.85    1.31   0
   0  -5  12   -1.62    2.35   0
   0  -4  12   42.48    2.60   0
   0  -2  -2  864.81    1.73   0
   0  -2  11  127.27    2.72   0
   0   0   9    1.38    1.91   0
   0   1   7    8.96    1.57   0
   1   0  11    1.05    2.70   0
   1   1  10  190.26    2.87   0
   2   0  -4  361.14    1.80   0
   2   1  -3  751.06    1.87   0
   2   3   8    8.65    2.21   0
   3  -6  -7  118.35    2.48   0
   3  -5  -7   10.31    1.86   0
   4  -9  -7   86.34    2.50   0
   4   5   2  692.05    1.95   0
   4   5   6  474.91    3.15   0
   5  -2  -8  122.84    2.44   0
   5   4  -3  561.53    1.87   0
   6   6   6   12.64    2.10   0
   7  -1  -9    6.01    2.37   0
   7   2  -7  291.79    2.80   0
   8   0  -9   -1.93    2.49   0
   8   5  -4  100.16    1.69   0
   9   2  -8    7.69    2.25   0
   9   7   3   60.55    1.70   0
  10   6  -3    4.43    1.32   0
  -1  -8   0    8.25    0.63   0
  -1  -3   9  345.15    2.84   0
  -1  -2   8   46.76    1.75   0
   0  -4  -3 1054.95    2.53   0
   0   1   6   23.87    1.42   0
   1 -11  -2  129.49    1.69   0
   1 -10  -3   27.46    1.42   0
   2  -6  -6  225.38    2.34   0
   2  -5  -6   95.70    1.88   0
   2  -4  -6  245.88    2.21   0
   3  -7  -7   42.05    2.05   0
   3  -4  -7  299.59    2.63   0
   3  -1  -6  280.77    2.23   0
   3   4   7  128.49    2.28   0
   4  -5  -8  133.19    2.55   0
   4  -4  -8   13.03    2.06   0
   4  -1  -7  143.48    2.15   0
   4   3  11  111.14    3.22   0
   4   4   9   12.45    2.37   0
   4   5   5   74.61    1.93   0
   5   5   8    0.23    2.13   0
   6  -2  -9   23.33    2.35   0
   6   0  -8  142.12    2.52   0
   6   6   2   14.79    1.06   0
   6   6   5    6.97    1.72   0
   7   1  -8  196.82    2.81   0
   7   6   7   -1.63    2.41   0
  10   5  -5   -0.55    1.75   0
  -1  -8   8   11.82    1.69   0
  -1  -5  -1   54.84    0.73   0
  -1  -1   3 1730.94    2.63   0
  -1  -1   6  865.51    2.95   0
   0 -10  -1   80.26    1.14   0
   0  -9  -2    2.65    1.11   0
   0  -3  11    3.37    2.28   0
   0   0   8  724.34    3.47   0
   0   1   3   98.99    0.94   0
   0   1   5   35.03    1.20   0
   1  -2  -4  140.53    1.32   0
   1   1   9  221.91    2.73   0
   1   2   1  351.34    0.85   0
   2 -11  -4   20.65    1.72   0
   2  -7  -6   83.51    1.92   0
   2  -1  -5  270.66    1.85   0
   2   0  12   50.00    2.73   0
   2   1  11   -4.19    2.34   0
   3 -10  -6   40.14    2.27   0
   3  -8  -7  125.50    2.65   0
   3  -3  -7  296.95    2.61   0
   3   2  11   39.97    2.69   0
   3   3  -2    6.61    0.51   0
   3   4   1  376.10    1.07   0
   4  -7  -8   93.75    2.52   0
   4  -3  -8   36.24    2.04   0
   4   5   4  750.50    2.88   0
   5  -7  -9    4.42    2.85   0
   5  -6  -9   11.44    2.43   0
   5  -5  -9    1.90    2.31   0
   5  -4  -9  114.24    2.71   0
   5  -1  -8    4.95    1.96   0
   5   4  10   11.34    2.69   0
   6   6   3    7.21    1.36   0
   6   6   4    4.92    1.53   0
   7  -3 -10    1.77    2.53   0
   8   2  -8   -1.12    2.44   0
   8   3  -7   61.84    2.38   0
  -1  -6  -1    2.24    0.66   0
  -1  -5   9   41.85    1.88   0
  -1  -3   8   22.62    1.96   0
  -1  -2   7   80.21    1.69   0
  -1  -1   4 1059.33    2.49   0
  -1  -1   5  467.14    2.03   0
   0  -6  11   -3.26    2.16   0
   0  -5  11    2.59    2.19   0
   0  -4  11  113.55    2.67   0
   0  -2  10  102.94    2.35   0
   0  -1   9   10.09    1.91   0
   0   1   4   31.91    0.99   0
   1  -9  -4    2.62    1.48   0
   1  -6  -5    8.17    1.42   0
   1  -5  -5   68.36    1.53   0
   1  -4  -5    8.36    1.50   0
   1  -3  12   -0.88    2.49   0
   1  -1  11   71.13    2.63   0
   1   0  10    5.34    2.23   0
   2 -10  -5   34.62    1.95   0
   2  -8  -6    3.93    1.92   0
   2   2   9  159.52    2.62   0
   3   3   9  125.22    2.73   0
   3   4   6  250.09    2.36   0
   4  -8  -8    1.26    2.22   0
   4   1  -6  820.54    3.14   0
   4   2  -5    0.70    1.30   0
   5   1  -7    7.54    1.91   0
   5   2  -6   70.18    1.69   0
   6  -6 -10    9.02    3.01   0
   6  -5 -10  120.04    3.39   0
   6  -1  -9  114.34    2.66   0
   7  -2 -10   13.48    2.53   0
   7   0  -9   -6.11    2.32   0
   7   6   6  100.58    2.54   0
   8   4  -6   52.49    2.00   0
   9   0 -10   -3.11    3.12   0
   9   5  -5   34.07    1.88   0
  10   3  -8   -5.19    2.60   0
  -1  -7   8  116.96    2.17   0
   0  -8  -3  462.17    2.21   0
   0  -3  -3   84.15    0.95   0
   0   0   7    2.26    1.73   0
   1  -7  -5  169.46    1.89   0
   1  -4  12    9.79    2.53   0
   1   2   6   17.43    1.43   0
   2  -1  12   14.62    2.65   0
   2   1  10  118.72    2.78   0
   3  -2  -7  138.07    2.13   0
   3   1  -5  476.79    2.30   0
   3   2  10    6.25    2.79   0
   4  -2  -8   72.63    2.15   0
   4   3  10    8.14    2.61   0
   5   4   9  154.09    3.39   0
   6   3  -6   -2.30    1.66   0
   6   5   8   34.75    2.46   0
  10   4  -7   50.52    2.49   0
  -1  -8   7   49.27    1.65   0
  -1  -7  -1  551.23    1.54   0
  -1  -5   8  211.96    2.49   0
  -1  -4  -1  294.35    0.95   0
  -1  -2   6    1.01    1.19   0
   0 -11   0    2.68    0.76   0
   0  -7  10    4.27    2.39   0
   1  -8  -5   87.54    1.86   0
   1  -3  -5  256.76    1.85   0
   1  -2  11    0.03    2.35   0
   1   1   8  353.18    2.86   0
   2   0  11    5.02    2.31   0
   3  -5  -8   14.56    2.27   0
   3   0  -6 1163.91    3.58   0
   3   0  12   29.21    2.95   0
   4   2  11   33.65    2.96   0
   5  -2  -9  173.14    2.81   0
   5   0  -8  546.62    3.41   0
   5   5   6    5.39    2.03   0
   6   1  -8  159.09    2.54   0
   7   2  -8   14.97    2.33   0
   7   6   5    5.75    1.89   0
   8   0 -10   11.30    2.63   0
   9   2  -9   27.28    2.86   0
   9   3  -8    3.87    2.47   0
   9   6  -3    5.77    1.15   0
  -1  -9   5  299.63    1.78   0
  -1  -3   7  474.44    2.59   0
   0  -6  10  152.82    2.88   0
   0  -4  10  118.34    2.50   0
   0  -2   9  146.15    2.34   0
   0  -1   8   14.99    1.75   0
   1 -11  -3   11.86    1.45   0
   1 -10  -4    0.93    1.47   0
   1   0   9    5.15    1.98   0
   1   2   4   58.08    1.09   0
   2  -6  -7    9.67    1.78   0
   2  -5  -7   70.48    1.92   0
   2  -2  12   12.74    2.71   0
   2   2   8  101.46    2.23   0
   2   3   1   56.32    0.54   0
   2   3   5  439.20    2.30   0
   3  -7  -8   87.19    2.34   0
   3  -4  -8  186.73    2.51   0
   3   2  -4  155.03    1.22   0
   3   4   2  203.52    1.17   0
   3   4   3  116.49    1.33   0
   3   4   4  146.51    1.52   0
   4  -6  -9   17.92    2.37   0
   4  -5  -9   34.59    2.35   0
   4  -4  -9   14.43    2.20   0
   4  -1  -8  476.32    3.39   0
   4   3  -4   30.27    1.09   0
   4   4  -2   29.11    0.68   0
   4   4   7   27.48    2.03   0
   6  -2 -10   16.19    2.45   0
   6   0  -9    2.80    2.07   0
   6   5   7   13.07    2.42   0
   7  -4 -11   12.67    2.86   0
   7   3  -7  198.44    2.37   0
   7   5   8   18.57    2.90   0
   7   6   0  162.06    0.89   0
   8  -2 -11   72.13    3.23   0
   8   6   6   56.33    2.59   0
   9   1 -10   92.89    3.47   0
   9   4  -7   12.81    2.13   0
  -1  -9   2   42.42    0.57   0
  -1  -7   7  102.17    1.90   0
  -1  -4   7  119.20    2.02   0
  -1  -2   5  195.23    1.49   0
   0  -8   9  111.28    2.52   0
   0  -6  -4  567.01    2.44   0
   0   0   6 1173.55    3.49   0
   1  -1  -4 1036.36    2.53   0
   1   0  -3    3.52    0.67   0
   1   1   7  309.48    2.47   0
   1   2   3   18.67    0.77   0
   2  -7  -7   58.51    1.94   0
   2  -4  -7  280.38    2.48   0
   2  -3  12   14.89    2.67   0
   2  -1  11   -4.21    2.46   0
   2   1   9    4.52    2.10   0
   3  -8  -8    8.46    2.34   0
   3  -3  -8    2.98    1.85   0
   3  -1  -7   19.00    1.65   0
   3  -1  12   14.83    2.88   0
   3   2   9   45.44    2.72   0
   4  -8  -9    8.19    2.61   0
   4  -3  -9  313.92    3.13   0
   5  -4 -10   84.03    2.75   0
   5   2  11   56.39    3.42   0
   5   3  10    1.79    2.70   0
   5   4   8   18.96    2.64   0
   5   5   5    5.58    1.79   0
   6   4  -5   11.16    1.38   0
   6   4   9    0.01    2.56   0
   7   6   4   60.88    1.80   0
   8   5  -5    6.44    1.57   0
  10   5  -6   12.52    1.91   0
  -1  -9   4    5.40    0.94   0
  -1  -6   7   11.91    1.59   0
  -1  -5   7   50.39    1.80   0
  -1  -3   6   15.69    1.20   0
   0 -10  -2  178.34    1.53   0
   0  -9  -3    1.69    1.15   0
   0  -9   8    0.90    1.77   0
   0  -7  -4   24.30    1.41   0
   0  -4  -4  646.21    2.27   0
   0  -1   7    7.72    1.54   0
   1  -9  -5  297.90    2.47   0
   1  -6  -6   56.08    1.75   0
   1  -6  11    5.77    2.31   0
   1  -5  11   12.41    2.34   0
   1  -2  10    8.37    2.21   0
   2 -10  -6   49.19    2.10   0
   2  -8  -7   75.67    2.03   0
   2  -4  12   17.51    2.79   0
   2  -3  -7  459.26    2.84   0
   2   0  -5   -0.38    1.07   0
   2   0  10  116.43    2.76   0
   2   2   7  233.41    2.42   0
   2   3   2   70.13    0.83   0
   2   3   3  677.83    2.10   0
   3   0  11    2.22    2.57   0
   4   0  12    4.23    2.91   0
   4   1  11   14.32    2.79   0
   4   2  10    7.01    2.70   0
   4   4   6   15.10    2.04   0
   5  -3 -10    9.36    2.37   0
   6  -5 -11   -2.54    2.60   0
   6  -1 -10   71.17    2.66   0
   6   5  -3   13.84    0.95   0
   7  -2 -11   45.82    2.85   0
   7   0 -10  103.99    2.99   0
   8  -1 -11    0.48    2.90   0
   8   1 -10   15.13    2.87   0
   8   3  -8    6.70    2.02   0
  10   6  -4   84.17    1.71   0
  -1  -9   3  348.50    1.29   0
  -1  -2   4  136.49    1.14   0
   0  -7   9   11.25    1.88   0
   0  -6   9   13.04    2.20   0
   0  -5   9    8.68    2.26   0
   0  -4   9  257.30    2.72   0
   0  -2  -3 2055.59    3.11   0
   0   0   5   -0.18    1.11   0
   1  -7  -6  131.16    1.98   0
   1  -4  -6  155.17    1.88   0
   1  -1   9  229.40    2.75   0
   1   0   8   52.62    1.99   0
   2  -2  11  173.54    3.28   0
   2  -1  -6  500.58    2.53   0
   3  -2  -8    8.97    1.84   0
   3  -2  12   12.91    2.78   0
   4  -2  -9   18.92    2.05   0
   4   1  -7  146.07    1.99   0
   4   3   8    5.67    2.48   0
   5   1  -8    0.87    1.80   0
   5   2  -7  397.61    2.71   0
   5   4  -4  186.51    1.47   0
   5   5   4   10.01    1.60   0
   6   2  -8    5.28    2.21   0
   6   5   6  246.34    3.00   0
   7   4   9   32.21    3.22   0
   7   5   7    3.81    2.62   0
   7   6   3   33.81    1.49   0
   8   4  -7  173.99    2.60   0
   9   5  -6   10.13    2.00   0
  -1  -8  -1   24.00    0.79   0
  -1  -7   6  126.05    1.72   0
  -1  -4   6  156.41    1.64   0
  -1  -3   5  254.77    1.74   0
  -1  -2   3   21.42    0.63   0
   0  -1  -2   13.66    0.53   0
   1  -8  -6   11.31    1.90   0
   1  -3  10    5.48    2.20   0
   1   1   6  555.90    2.68   0
   2  -1  10  119.50    2.77   0
   2   1   8  225.24    2.63   0
   3  -5  -9    9.18    2.11   0
   3   1  -6  288.21    2.24   0
   3   2   8    3.09    2.00   0
   3   3   6    9.27    1.81   0
   4  -6 -10    0.13    2.43   0
   4  -1  12   32.85    3.03   0
   4   0  -8   45.25    1.95   0
   5  -2 -10   96.04    2.66   0
   5   0  -9    2.64    1.92   0
   5   3  -6   21.10    1.74   0
   5   4   7  117.42    2.48   0
   6   4   8    0.63    2.76   0
   7  -1 -11   19.01    2.73   0
   7   2  -9  172.00    3.09   0
   7   6   1   37.18    1.09   0
   7   6   2  129.24    1.58   0
   8   0 -11   -5.41    2.60   0
   9   2 -10    7.81    2.53   0
  -1  -6  -2   11.98    0.82   0
  -1  -6   6   58.62    1.56   0
  -1  -5   6  878.32    2.98   0
   0 -11   4    4.31    0.96   0
   0  -8   8   24.50    1.70   0
   0  -3   8    5.61    1.67   0
   0   0   4  834.74    2.34   0
   1 -11  -4   70.28    1.71   0
   1 -10  -5   11.23    1.70   0
   1  -7  10   45.77    2.29   0
   1  -5  10  116.50    2.92   0
   1  -3  -6   16.40    1.47   0
   1  -2   9    4.05    1.97   0
   2  -7  -8   79.54    2.56   0
   2  -6  -8  135.98    2.41   0
   2  -5  -8   48.56    1.97   0
   2  -3  11   45.26    2.62   0
   2   0   9   -1.06    2.07   0
   3  -7  -9   12.35    2.16   0
   3  -4  -9  253.26    2.95   0
   3   0  -7    0.82    1.55   0
   3   0  10  207.07    3.15   0
   4  -7 -10   26.12    2.49   0
   4   0  11    0.30    2.77   0
   4   4   5    8.95    1.50   0
   5  -5 -11    1.61    2.60   0
   5   1  11    5.66    2.90   0
   5   2  10   -3.85    2.81   0
   5   5   3   13.80    1.28   0
   6  -2 -11   17.63    2.62   0
   6   0 -10  123.58    2.94   0
   7   1 -10   78.08    2.71   0
   7   3  -8    5.38    1.86   0
   8   5   7    1.87    2.77   0
   8   6   4   69.56    2.16   0
   9   4  -8    7.59    2.25   0
   9   6   5    9.37    2.27   0
  -1  -7  -2  399.21    1.62   0
   0  -9   7   13.25    1.75   0
   0  -7   8    7.64    2.06   0
   0  -6  -5   45.07    1.66   0
   0  -4   8  169.81    2.27   0
   0  -2   7  614.06    2.98   0
   1  -9  -6   21.27    1.84   0
   1  -6  10    9.94    2.23   0
   1  -1  -5  441.59    2.10   0
   1  -1   8  343.00    2.83   0
   1   0   7    2.34    1.63   0
   1   1  -2  481.87    1.19   0
   2  -6  11    2.57    2.46   0
   2  -4  -8   84.07    2.09   0
   2  -4  11   36.41    2.79   0
   3  -3  -9  150.93    2.51   0
   3  -1  -8  270.59    2.63   0
   3   2  -5  174.76    1.65   0
   3   3  -3  360.38    1.34   0
   4  -3 -10    4.51    2.31   0
   4   3  -5  874.02    2.83   0
   4   3   7  249.14    3.10   0
   5  -1 -10   -1.68    2.18   0
   5   5   2    9.99    1.07   0
   6   3   9  149.63    3.29   0
   6   5   5   32.89    1.73   0
   7   0 -11   -4.54    2.83   0
   7   5   6   26.39    2.55   0
   8   2 -10   30.49    2.76   0
   9   6  -4    4.89    1.30   0
  -1  -8   4    0.94    0.96   0
  -1  -3  -1 2350.95    2.17   0
  -1  -3   4   16.84    0.79   0
   0  -7  -5    7.13    1.28   0
   0  -6   8  315.05    2.67   0
   0  -5   8    6.02    1.72   0
   0   0   3    0.05    0.66   0
   1  -8   9    5.04    2.34   0
   1  -6  -7   14.88    1.72   0
   1  -5  -7   43.38    1.82   0
   1  -3   9  264.18    2.85   0
   1  -2  -6    1.95    1.40   0
   1   0  -4   82.45    1.08   0
   2  -8  -8    7.58    1.90   0
   2  -3  -8   25.78    1.91   0
   2  -2  10   34.53    2.39   0
   2   0  -6  790.49    2.96   0
   2   1   7    6.74    1.78   0
   2   2  -3 1079.15    2.17   0
   3  -2  11   37.89    2.73   0
   3   3   5  608.84    2.77   0
   5  -3 -11   11.42    2.49   0
   5   3   8    2.47    2.27   0
   5   5   1    2.41    0.82   0
   6   2  10   12.92    3.01   0
   6   4  -6   38.47    1.68   0
   6   4   7    4.95    2.45   0
   7   4  -7  108.77    2.25   0
   7   4   8    9.73    2.62   0
   7   5  -5   71.28    1.57   0
   8   1 -11   -1.44    2.57   0
   8   5  -6   39.89    1.81   0
   8   6  -3   -1.62    0.89   0
   8   6   3    8.57    1.80   0
   9   6   4    7.33    2.19   0
  -1  -5   5   63.14    1.44   0
   0 -11   3    6.40    0.89   0
   0  -8  -5  338.76    2.37   0
   0  -8   7  186.21    2.29   0
   0  -3   7   19.19    1.52   0
   1  -4  -7  116.49    1.96   0
   1  -4   9   18.23    2.38   0
   2  -9  -8   11.89    2.22   0
   2  -3  10    2.41    2.35   0
   2  -1  -7   13.13    1.59   0
   2  -1   9    2.76    2.07   0
   2   0   8  171.37    2.53   0
   2   1  -5  262.55    1.73   0
   2   2   5  611.21    2.63   0
   3  -6 -10  142.75    3.19   0
   3  -3  11   63.28    2.93   0
   3  -2  -9   84.13    2.24   0
   3  -1  10   49.73    2.68   0
   3   2   7  256.64    2.61   0
   4  -1  11   13.20    2.72   0
   4   0  -9    1.90    2.24   0
   4   1  -8  459.88    3.01   0
   4   2   8    6.25    2.54   0
   4   4   4   25.05    1.33   0
   5  -2 -11  123.84    3.06   0
   5   0  11    2.63    2.96   0
   5   1  -9    2.86    2.02   0
   5   1  10   -0.07    2.73   0
   5   2   9   66.29    2.93   0
   6   2  -9   21.26    2.09   0
   7   3   9   40.04    3.43   0
   8   4  -8   45.24    2.36   0
   8   4   8    1.23    3.14   0
  10   6  -5   26.45    1.64   0
  -1  -8  -2    8.56    0.96   0
   0 -10   5  101.50    1.60   0
   0  -2  -4  960.89    2.54   0
   0   0   2 9714.39    5.21   0
   1 -10  -6   21.92    1.82   0
   1  -9   8   15.75    2.10   0
   1  -7   9   93.17    2.45   0
   1  -6   9    0.60    2.41   0
   1  -5   9   35.77    2.13   0
   1  -2   8   13.76    1.85   0
   1   0   6  381.91    2.38   0
   1   1   4 1316.04    3.02   0
   2  -5  -9   -4.50    2.32   0
   2  -4  10   49.61    2.58   0
   2  -2  -8   25.96    1.85   0
   3  -4 -10   74.47    2.45   0
   3  -4  11   20.96    2.77   0
   3   0  -8  607.60    3.30   0
   3   0   9    5.68    2.23   0
   3   1  -7   19.28    1.79   0
   3   1   8  166.28    2.65   0
   4  -5 -11   15.99    2.45   0
   4   0  10   48.78    2.70   0
   4   1   9    0.56    2.41   0
   5   0 -10  143.48    2.80   0
   5   4  -5  522.48    2.35   0
   6   0 -11    9.27    2.83   0
   6   3  -8    3.23    1.73   0
   6   5   4  320.87    2.48   0
   7   2 -10   14.90    2.35   0
   7   5   5   16.64    2.19   0
   8   5   6   14.20    2.29   0
   9   5  -7   42.84    2.10   0
  -1  -5  -3   12.26    1.00   0
  -1  -4   4  272.36    1.52   0
  -1  -3   3  814.50    1.87   0
   0  -9   6    5.35    1.47   0
   0  -4   7  360.08    2.54   0
   0  -1  -3  100.06    0.94   0
   1  -1   7  318.52    2.48   0
   2  -7  -9   31.47    2.19   0
   2  -7  10    7.17    2.42   0
   2  -6  10   61.40    2.69   0
   2  -4  -9  163.38    2.58   0
   2  -2   9  161.43    2.75   0
   3  -5  11    3.78    2.69   0
   3  -3 -10    4.38    2.11   0
   3  -1  -9    8.05    1.95   0
   3   3   4    3.94    1.30   0
   4  -2  11   31.74    2.80   0
   4  -1 -10  312.97    3.25   0
   5  -1 -11   11.46    2.45   0
   5   4   5   93.40    2.19   0
   6   0  11   -1.42    3.06   0
   6   3   8    7.65    2.53   0
   6   5  -4  517.50    2.01   0
   7   1 -11   11.31    2.64   0
   7   3  -9   70.17    2.33   0
   7   4   7   47.24    2.55   0
   8   6   2   76.10    1.74   0
   9   5   6   64.33    3.15   0
  -1  -9  -1  260.56    1.15   0
  -1  -8   3  144.93    1.15   0
  -1  -7  -3  388.96    1.80   0
   0 -10  -4   75.50    1.54   0
   0  -9  -5    3.22    1.50   0
   0  -6  -6  431.67    2.58   0
   0  -5  -6   13.36    1.51   0
   0  -5   7   23.44    1.67   0
   1  -9  -7  130.35    2.15   0
   1  -8   8    4.61    2.09   0
   1  -6  -8   55.33    2.08   0
   1  -3   8   30.31    1.89   0
   1  -1  -6  894.12    3.13   0
   2  -8  -9   72.70    2.36   0
   2  -3  -9  292.67    2.93   0
   2   1   6  218.36    2.17   0
   2   2   4  181.49    1.51   0
   3   2  -6   82.96    1.48   0
   3   2   6   47.50    1.78   0
   4   3  -6   29.26    1.54   0
   4   4   3    9.23    1.06   0
   5  -3 -12    8.68    2.68   0
   5   0  10  166.89    3.83   0
   6  -1 -12   52.57    2.97   0
   6   1  10   53.56    3.17   0
   6   2   9    8.80    2.84   0
   6   4   6    6.26    1.96   0
  -1  -5   4 2024.92    3.50   0
  -1  -4  -3  286.39    1.48   0
  -1  -3  -2  572.64    1.51   0
   0  -8  -6    1.51    1.70   0
   0  -4  -6  425.82    2.45   0
   0  -3   6  101.47    1.60   0
   1  -4  -8    3.82    1.77   0
   1  -4   8   58.01    2.32   0
   1   0  -5    9.75    1.10   0
   1   1  -3 1792.69    2.76   0
   2  -3   9  128.25    2.65   0
   2  -1  -8  517.32    3.17   0
   2  -1   8  223.35    2.61   0
   2   0  -7    0.80    1.53   0
   2   0   7    9.05    1.78   0
   2   2  -4 1264.49    2.79   0
   4  -4  11    9.20    2.94   0
   4  -2 -11    8.90    2.49   0
   4   1  -9  138.94    2.41   0
   4   2   7   38.13    2.14   0
   5  -2  11   54.06    3.36   0
   5   1 -10   -0.75    2.24   0
   5   1   9    9.76    2.64   0
   5   2   8   23.85    2.46   0
   6   4  -7   75.66    1.96   0
   6   5   3    1.75    1.40   0
   7   1  10    6.37    3.62   0
   7   3   8    5.11    2.71   0
   7   4  -8   67.81    2.04   0
   7   5  -6   37.00    1.72   0
   8   4   7   13.51    2.64   0
   9   6  -5   10.53    1.48   0
  -1  -8  -3   20.72    1.13   0
   0 -11   2    0.90    0.75   0
   0 -10   4   77.13    1.48   0
   0  -2  -5 1812.86    3.85   0
   0  -2   5 1834.14    3.83   0
   1  -8  -8   13.04    1.87   0
   1  -5   8  165.87    2.46   0
   1  -2   7    1.18    1.65   0
   1  -1   6  524.42    2.71   0
   1   0   5   12.72    1.20   0
   1   1   3  834.70    2.12   0
   2  -8   9   64.36    2.60   0
   2  -6 -10   79.54    2.61   0
   2  -4   9  131.07    2.68   0
   3  -6 -11    2.81    2.39   0
   3  -5 -11   12.96    2.54   0
   3   0   8  327.32    3.12   0
   3   1   7  116.60    2.25   0
   4  -4 -12    6.90    2.60   0
   4   0 -10    3.53    2.14   0
   4   0   9   12.95    2.44   0
   4   1   8  270.65    3.11   0
   4   2  -8   68.10    1.99   0
   5  -3  11    1.43    3.35   0
   5   0 -11   -0.35    2.41   0
   6   1 -11   69.86    2.72   0
   6   3  -9  190.16    2.84   0
   7   2   9   49.76    3.28   0
   7   5   4   51.30    2.11   0
   8   4  -9   92.84    2.40   0
   8   6  -4  207.07    1.56   0
   8   6   1    9.27    1.38   0
   9   5  -8   13.05    2.08   0
  -1  -9  -2   28.34    1.00   0
  -1  -7  -4  249.31    1.83   0
  -1  -6  -4   88.82    1.27   0
   0 -10  -5  101.51    1.90   0
   0  -7   6    5.48    1.61   0
   0  -6  -7   13.21    1.97   0
   0  -4   6  420.43    2.40   0
   0  -1  -4   30.64    0.96   0
   1  -9  -8   27.92    2.24   0
   1  -9   7  150.75    2.27   0
   1  -3  -8   29.51    1.76   0
   2  -7 -10   26.37    2.32   0
   2  -7   9    6.58    2.29   0
   2  -6   9    4.91    2.27   0
   2  -5   9   16.04    2.26   0
   2  -4 -10   64.71    2.41   0
   3  -6  10   61.56    2.91   0
   3  -5  10   54.00    2.87   0
   3  -2   9   37.94    2.48   0
   3  -1 -10  121.49    2.50   0
   3   0  -9    4.38    1.82   0
   3   1  -8  263.78    2.51   0
   4   4  -4    7.07    0.98   0
   4   4   2   47.41    1.08   0
   5  -1 -12    2.26    2.55   0
   5   4   4  210.36    2.28   0
   6   0 -12  139.07    3.31   0
   6   0  10    7.26    3.02   0
   6   3   7  159.75    2.96   0
   6   5  -5   -0.43    1.29   0
   7   4   6   39.14    2.28   0
   8   3   8    2.46    2.93   0
   9   5   5    6.86    2.62   0
   9   6   2    2.70    1.77   0
   0  -9  -6    2.67    1.42   0
   0  -7  -7    7.04    1.58   0
   0  -6   6  440.64    2.50   0
   1 -10   6    4.70    1.73   0
   1  -7  -9   72.51    2.45   0
   1  -6  -9   10.30    2.03   0
   1  -3   7  606.04    3.16   0
   1  -1  -7    8.75    1.55   0
   2  -3 -10    0.27    2.11   0
   2   1   5   67.49    1.50   0
   2   2   3  925.14    2.38   0
   3   2  -7  140.11    1.89   0
   3   2   5  545.02    2.72   0
   4  -3  10    1.81    2.65   0
   4  -1   9    2.34    2.91   0
   4   3  -7  616.34    3.17   0
   5   0   9    3.93    2.95   0
   5   5  -2    8.49    0.44   0
   6   1   9   31.77    2.98   0
   6   2   8   17.83    2.72   0
   6   4   5   38.83    1.93   0
   6   5   2  167.95    1.75   0
   7   0  10   38.52    3.49   0
  -1  -8  -4   -0.43    1.34   0
  -1  -8   2    3.25    0.69   0
  -1  -4  -4    6.40    0.91   0
  -1  -3  -3  625.98    1.86   0
   0 -11  -4    3.26    1.28   0
   0  -8  -7  191.53    2.49   0
   0  -4  -7  370.84    2.58   0
   1  -8  -9   19.88    2.35   0
   1  -8   7    3.76    1.75   0
   1  -4  -9   79.09    2.24   0
   1  -2  -8   49.54    1.94   0
   1   0  -6  140.54    1.70   0
   1   1  -4 1071.97    2.57   0
   2   0  -8  871.59    3.70   0
   2   0   6  638.58    3.07   0
   2   1  -7   12.77    1.77   0
   2   2  -5  819.55    2.67   0
   3  -3   9  116.85    2.81   0
   3  -2 -11  171.57    2.96   0
   3  -1   8  164.77    2.71   0
   4  -4  10   -0.42    2.76   0
   4   2   6   17.95    1.85   0
   5  -2  10   -0.07    2.86   0
   5   1 -11    5.17    2.37   0
   5   1   8    9.37    2.46   0
   5   2 -10   94.52    2.52   0
   6  -1  10   51.86    3.24   0
   6   4  -8   11.78    2.03   0
   7   1   9   12.05    2.98   0
   7   3   7   74.72    2.81   0
   7   4  -9   28.48    2.30   0
   7   5  -7   14.10    1.89   0
   8   4   6   13.89    2.40   0
   8   5  -8    9.07    2.02   0
   9   6  -6   13.05    1.69   0
  10   6   2   49.73    2.19   0
  -1  -9  -3  242.20    1.63   0
  -1  -6  -5   17.95    1.50   0
  -1  -6   3    9.27    0.84   0
   0  -8   5  339.77    2.27   0
   0  -3  -7   19.14    1.60   0
   0  -2   4  928.71    2.47   0
   0  -1  -5   34.19    1.24   0
   0   0  -2 9999.99    5.35   0
   1  -7   7   78.35    2.22   0
   1  -4   7   15.17    1.74   0
   1  -3  -9  361.27    3.04   0
   1  -2   6   19.83    1.52   0
   1   0   4  500.03    2.03   0
   1   1   2 2474.29    2.91   0
   2  -8   8   24.53    2.18   0
   2  -6 -11    6.29    2.38   0
   2  -5 -11   21.48    2.53   0
   3  -4   9  141.06    2.85   0
   3   0 -10  158.00    2.60   0
   3   0   7    7.30    1.98   0
   3   1  -9   13.29    2.18   0
   4  -6  10    2.29    2.86   0
   4   0 -11    0.44    2.25   0
   4   0   8    5.36    2.27   0
   4   1   7   90.57    2.36   0
   4   2  -9   18.71    2.03   0
   5   0 -12   70.36    2.94   0
   5   4  -7  231.15    2.29   0
   6   3 -10    4.70    2.43   0
   7   2   8   21.54    2.87   0
   7   5   3   13.79    1.80   0
   8   6  -5   49.27    1.49   0
   9   4   6    1.33    2.97   0
   9   6   1    7.17    1.69   0
  -1  -7  -5  107.75    1.53   0
  -1  -3  -4    6.95    1.13   0
   0 -10  -6   24.28    1.68   0
   0  -9  -7    8.08    1.97   0
   0  -7  -8   11.33    2.00   0
   0  -6  -8  319.62    2.77   0
   0  -5  -8   -1.52    1.81   0
   0  -4   5  468.44    2.35   0
   1  -9   6   33.26    1.86   0
   1  -6   7    8.83    1.76   0
   1  -5   7   62.09    1.99   0
   2  -7   8   36.80    2.23   0
   2  -4   8   98.18    2.35   0
   3  -7   9   49.23    2.71   0
   3  -5   9   11.48    2.49   0
   3  -3 -12    3.88    2.44   0
   3  -1 -11   23.26    2.32   0
   3   3   2   34.37    0.88   0
   4  -2   9   54.92    2.73   0
   4  -1 -12  104.69    2.95   0
   4   4   1   50.60    0.95   0
   5  -3  10    7.11    2.89   0
   5   3  -9   -0.23    1.86   0
   5   4   3  333.59    2.24   0
   5   5  -3   23.33    0.78   0
   6  -2  10    6.91    3.06   0
   6   0   9   10.02    2.92   0
   6   3   6   16.33    2.19   0
   6   5  -6  273.26    2.10   0
   7  -1  10   13.96    3.31   0
   7   3 -11   38.44    2.52   0
   7   4   5   65.10    2.20   0
   8   1   9    5.98    3.25   0
   8   2   8   -5.50    3.01   0
   8   3   7   59.53    2.91   0
   9   5   4   73.86    2.65   0
  -1  -8  -5    9.51    1.39   0
   0 -10   3   80.61    1.27   0
   0  -7   5   11.62    1.47   0
   0   0  -3   -0.64    0.67   0
   1  -7 -10   25.08    2.24   0
   1  -6 -10   11.95    2.20   0
   1  -5 -10  118.20    2.64   0
   1  -4 -10    3.82    2.40   0
   1  -2  -9   43.39    2.08   0
   1  -1  -8  468.26    2.99   0
   1   0  -7    3.81    1.54   0
   1   1  -5  455.70    2.10   0
   2  -6   8  175.14    2.77   0
   2  -3 -11   69.78    2.62   0
   2  -2   7  230.74    2.51   0
   2   0  -9    3.09    1.89   0
   3  -2   8    8.96    2.16   0
   3   2  -8   11.14    1.74   0
   3   3  -6    3.18    1.47   0
   4  -3   9  336.07    4.02   0
   5  -4  10   19.09    2.95   0
   6   1   8  101.35    3.12   0
   6   2   7   14.80    2.48   0
   6   4   4    4.68    1.85   0
   7   0   9    0.12    3.50   0
   9   3   7   70.83    3.22   0
  -1  -5  -6  496.56    2.84   0
  -1  -2  -2  137.79    0.83   0
  -1  -2  -1  358.12    0.87   0
   0 -11   1    2.55    0.69   0
   0  -8  -8   25.02    1.83   0
   0  -6   5   45.35    1.34   0
   0  -5   5   24.52    1.22   0
   0  -2  -7  607.33    3.01   0
   0  -1  -6   22.89    1.39   0
   1 -11   4   89.20    1.75   0
   1  -3   6   12.32    1.49   0
   2   1  -8  535.11    3.08   0
   2   1   4  301.05    1.80   0
   2   2  -6   15.53    1.27   0
   2   2   2  188.59    1.04   0
   3  -2 -12   54.86    2.77   0
   3   2   4  262.27    1.87   0
   4   0 -12    6.58    2.82   0
   5  -2   9   65.59    2.89   0
   5   0   8  170.77    3.16   0
   5   1 -12    0.14    2.53   0
   5   2   6  233.38    3.10   0
   6  -3  10    5.17    3.02   0
   6  -1   9   29.13    2.89   0
   6   4  -9   49.98    2.08   0
   6   5   1    1.71    1.07   0
   7   3   6    7.29    2.73   0
   7   5  -8   43.02    2.05   0
   8   4   5   29.60    2.67   0
   8   5  -9    0.55    2.14   0
   8   5   3    0.77    1.93   0
   9   6  -7   11.76    1.80   0
  -1  -7  -6  172.75    1.91   0
  -1  -4  -6   37.15    1.74   0
  -1  -2  -3   14.64    0.74   0
   0  -9  -8    1.72    2.02   0
   0  -5  -9    9.79    2.26   0
   0  -3  -8    3.43    1.73   0
   0  -3   4  398.38    1.90   0
   0   0  -4  843.76    2.38   0
   2  -4 -12   38.85    2.90   0
   2  -3   7  149.32    2.29   0
   2   0   5   -0.18    1.34   0
   3  -3   8    6.75    2.10   0
   3   0 -11   -2.56    2.25   0
   4  -7   9   30.91    2.85   0
   4  -4   9    7.04    2.62   0
   4   0   7    5.53    2.14   0
   4   2 -10    5.22    2.15   0
   4   2   5   65.35    1.78   0
   4   4  -6    3.47    1.44   0
   5   1   7    8.38    2.26   0
   5   3 -10   10.39    2.42   0
   5   4  -8  228.59    2.40   0
   5   5  -4   48.37    1.05   0
   6  -4  10   -3.38    3.16   0
   6   3 -11   96.09    2.72   0
   7   1   8   34.69    3.00   0
   7   2   7   87.14    3.01   0
   7   5   2   51.95    1.79   0
   8   0   9   -8.60    3.33   0
   8   6  -6  149.19    1.97   0
   8   6  -1    3.10    0.97   0
  -1  -8  -6    1.27    1.64   0
  -1  -7   2  147.48    0.97   0
   0  -7  -9    6.52    1.93   0
   0  -4  -9  258.08    2.75   0
   1  -7   6  176.74    2.39   0
   1  -5 -11   23.84    2.48   0
   1  -4   6   34.33    1.60   0
   1  -2 -10    4.89    2.45   0
   1  -2   5   46.37    1.36   0
   1   0  -8  170.94    2.28   0
   1   1  -6  908.42    3.10   0
   2 -10   6   13.23    2.04   0
   2  -8   7  126.89    2.48   0
   2   0 -10  240.76    3.17   0
   2   2  -7  458.01    2.77   0
   3  -7   8   20.59    2.67   0
   3  -1 -12   19.12    2.58   0
   3   0   6  386.66    2.79   0
   3   1   5   66.93    1.64   0
   3   3  -7  300.80    2.51   0
   4  -2   8    6.23    2.28   0
   4   1   6  327.71    2.86   0
   4   3  -9  321.37    3.13   0
   5  -3   9    8.15    2.86   0
   6   0   8   10.63    2.73   0
   6   3   5   93.32    2.69   0
   7  -1   9   10.82    3.22   0
   7   4   4   80.95    2.36   0
   8   1   8   16.50    3.24   0
   8   2   7   76.21    3.63   0
   8   3   6    6.20    2.54   0
   9   5   3   23.86    2.22   0
   9   6   0    8.75    1.42   0
  10   4   5   20.73    3.22   0
  -1 -10  -3   19.05    1.13   0
  -1 -10  -2   16.20    0.82   0
  -1  -6  -7    7.86    1.61   0
  -1  -5  -7   61.10    1.86   0
  -1  -3  -6   11.15    1.40   0
  -1  -2  -4   57.91    1.07   0
   0  -8  -9  115.48    2.33   0
   0  -2  -8  145.84    2.19   0
   0  -2   3 2070.43    3.15   0
   0  -1  -7    8.29    1.58   0
   0   0  -5    0.21    1.16   0
   1  -9   5  298.96    2.52   0
   1  -6   6   31.28    1.69   0
   1  -5   6  488.24    2.84   0
   1  -4 -11    4.33    2.30   0
   1   0   3   11.14    0.81   0
   2  -7   7   35.85    2.03   0
   2  -6   7   49.72    2.48   0
   2  -5   7   74.76    2.22   0
   2   1  -9    0.54    1.84   0
   4   1 -12  100.44    3.21   0
   5  -4   9  156.15    3.58   0
   5   3   4   84.38    2.06   0
   5   5  -5    0.42    1.11   0
   6  -2   9    0.19    2.85   0
   6   1   7  197.89    3.14   0
   6   2   6   45.02    2.82   0
   8  -1   9    0.24    3.29   0
   9   1   8   43.69    3.51   0
   9   2   7   -0.87    3.54   0
   9   3   6   19.93    3.29   0
  -1 -10  -4    6.19    1.30   0
  -1  -9  -6   34.71    1.65   0
  -1  -5   2 1389.48    2.07   0
  -1  -4  -7   11.73    1.63   0
  -1  -2  -5   45.32    1.24   0
   0  -6 -10  157.54    2.86   0
   0  -5 -10    2.93    2.50   0
   0  -4   4  692.25    2.39   0
   0  -3  -9   42.86    2.03   0
   1  -1   4 1358.42    3.17   0
   2  -2 -12   15.21    2.48   0
   2  -2   6  137.17    2.04   0
   2   3  -3  639.45    1.71   0
   3  -9   7   12.54    2.67   0
   3  -2   7  261.66    2.75   0
   3   0 -12   46.53    2.70   0
   3   1 -11   20.65    2.28   0
   4   0 -13    1.62    2.68   0
   4   2 -11   10.96    2.33   0
   5   2 -12   47.41    2.80   0
   5   4  -9  113.51    2.46   0
   5   4   2   52.35    1.35   0
   6   4   3  223.57    2.30   0
   6   5  -8  158.23    2.39   0
   7  -2   9   43.46    3.35   0
   7   0   8   39.82    3.12   0
   7   6  -5    2.45    1.22   0
   8   6  -7   97.91    2.04   0
  -1  -6  -8    6.21    2.04   0
   0  -9   3    1.50    1.18   0
   0  -7   4   23.61    1.29   0
   0  -4 -10  116.41    2.61   0
   0   0  -6 1164.06    3.52   0
   1 -11   3    9.57    1.52   0
   1  -1 -10  228.29    2.86   0
   1   0  -9    3.25    1.90   0
   2  -9   6    3.91    1.84   0
   2   2  -8   18.87    1.70   0
   2   3  -4   18.65    0.82   0
   3   2 -10   24.09    2.14   0
   4  -8   8   16.38    2.66   0
   4  -4   8   14.36    2.92   0
   4  -1   7   90.43    2.45   0
   5   0   7   -1.47    2.23   0
   5   2   5 1046.69    4.37   0
   5   3 -11   10.57    2.27   0
   5   5  -6   39.55    1.47   0
   6  -1   8   96.01    3.13   0
   7   1   7    3.11    2.85   0
   7   3   5  120.01    2.60   0
   8  -2   9   23.69    3.49   0
   8   0   8   18.79    3.30   0
   8   4   4   16.37    2.12   0
   8   5   2   13.40    1.92   0
  10   6   0   82.94    2.02   0
  -1 -10  -5   14.03    1.47   0
  -1  -8   1   87.25    0.73   0
  -1  -7  -8   72.11    1.97   0
  -1  -5  -8  168.22    2.32   0
  -1  -3  -7  589.90    3.02   0
  -1  -2  -6   16.80    1.46   0
   0 -10   2  181.93    1.44   0
   0  -5   4   24.15    1.13   0
   0  -3 -10    4.72    2.42   0
   0  -2  -9  147.15    2.33   0
   1  -8   5    7.81    1.75   0
   1   1   1   81.77    0.50   0
   2  -3   6    2.15    1.63   0
   2  -1 -12   26.07    2.61   0
   2   0 -11    0.30    2.16   0
   2   1 -10  184.96    2.72   0
   2   1   3  305.36    1.57   0
   2   3  -2   14.61    0.48   0
   3  -8   7   87.66    2.97   0
   3  -3   7  307.67    3.00   0
   3  -1   6  199.72    2.39   0
   3   2   3  380.38    1.85   0
   3   3   1  268.34    1.08   0
   4  -7   8   73.25    3.01   0
   4  -6   8   10.74    2.66   0
   4   0   6   35.30    2.07   0
   4   3 -10    2.43    2.07   0
   5   1   6   22.50    2.09   0
   6  -5   9    6.19    3.11   0
   7  -3   9   24.16    3.32   0
   7   2   6  121.42    2.92   0
   7   6  -6  110.08    1.88   0
   9   0   8   18.67    3.58   0
  -1  -8  -8    6.29    1.88   0
   0   0  -7    1.07    1.52   0
   1  -3 -12   -2.83    2.43   0
   1   1  -8  457.04    2.94   0
   1   2  -5  200.08    1.59   0
   1   2  -2   88.75    0.69   0
   2 -10   5   47.64    2.21   0
   2  -8   6    6.14    1.89   0
   2  -2 -13   31.56    2.71   0
   2   0   4  911.11    2.86   0
   3  -7   7   49.48    2.69   0
   3  -4   7  128.97    2.52   0
   3   0   5    2.35    1.50   0
   3   1 -12   22.54    2.87   0
   3   4  -4  411.90    1.76   0
   3   4  -3  668.21    1.71   0
   4  -2   7   38.85    2.34   0
   4   1 -13   44.92    2.86   0
   4   1   5  342.11    2.66   0
   4   2 -12   -0.01    2.47   0
   4   4   0   43.85    0.69   0
   5  -3   8    3.23    2.60   0
   5   5  -7    3.27    1.67   0
   6  -2   8   16.67    2.90   0
   6   0   7    9.57    2.58   0
   6   5   0  221.22    1.34   0
   7  -4   9   28.00    3.44   0
   7  -1   8   23.61    3.00   0
   7   5 -10   77.25    2.43   0
   7   5   1   10.27    1.42   0
   8   1   7   32.20    3.05   0
   8   2   6   -0.48    2.72   0
   8   3   5   37.56    2.44   0
   8   6  -8   97.16    2.21   0
   9   1   7   29.88    3.89   0
   9   5   2  106.39    2.50   0
  -2  -6  -4  356.49    1.95   0
  -2  -6  -3   37.53    1.02   0
  -2  -5  -4  266.21    1.84   0
  -1 -10  -6    4.92    1.49   0
  -1  -7  -9   94.48    2.53   0
  -1  -6  -9    0.75    1.95   0
  -1  -3  -8   36.25    1.87   0
  -1  -2  -7    2.80    1.57   0
  -1  -1  -4 1332.24    3.03   0
   0  -4 -11  110.75    2.77   0
   0  -2 -10  105.94    2.50   0
   1  -7   5  110.78    1.79   0
   1  -5   5   86.59    1.91   0
   1  -1 -11   62.64    2.53   0
   1   0 -10  137.32    2.57   0
   1   2  -6    1.67    1.26   0
   2  -7   6   47.12    2.31   0
   2  -4   6  150.59    2.16   0
   2   2  -9  100.57    2.25   0
   2   3  -6    4.56    1.25   0
   3  -6   7   15.22    2.21   0
   3  -5   7   19.58    2.28   0
   3   0 -13   -1.18    2.50   0
   3   2 -11  176.80    3.00   0
   3   3  -9  140.49    2.38   0
   3   4  -5  298.29    1.78   0
   5  -4   8   14.27    2.67   0
   5  -1   7    9.85    2.35   0
   6   1   6  100.87    2.71   0
   6   3   4   12.20    1.88   0
   7   4   3  326.69    2.85   0
   7   6  -7    4.07    1.79   0
   8  -1   8   22.77    3.23   0
   9  -1   8   34.00    3.68   0
   9   2   6    4.76    2.95   0
   9   3   5  144.83    3.22   0
  10   2   6    6.98    3.47   0
  -2  -7  -4   40.58    1.21   0
  -2  -6  -2  344.08    1.36   0
  -2  -5  -5   80.66    1.67   0
  -1  -9  -8   14.85    1.97   0
  -1  -4  -9   18.09    2.05   0
  -1  -1  -5  407.88    2.15   0
   0  -3   3   93.94    0.97   0
   0   0  -8  753.97    3.61   0
   1  -9   4   13.71    1.78   0
   1  -6   5   19.34    1.51   0
   1  -2 -12   19.51    2.51   0
   1  -2   4   57.29    1.17   0
   2  -6   6  366.69    3.01   0
   2  -5   6  130.44    2.29   0
   2  -1 -13   44.67    2.81   0
   2   0 -12  104.42    2.85   0
   2   2   1  682.38    1.41   0
   2   3  -7  453.52    2.85   0
   3  -2   6   46.58    1.97   0
   3   4  -6  466.58    2.41   0
   4   4  -9   15.44    1.87   0
   5   3   3   32.63    1.63   0
   6  -3   8    6.65    2.90   0
   6   2   5   22.42    2.19   0
   7  -2   8   26.78    3.31   0
   7   0   7    9.22    2.74   0
   9   6  -1    0.45    1.38   0
  -2  -5  -6  128.79    2.12   0
  -2  -5  -2  465.04    1.49   0
  -2  -4  -3 1047.03    2.50   0
  -1  -8  -9    8.86    1.91   0
  -1  -3  -9  273.27    2.80   0
  -1  -2  -8   11.84    1.80   0
  -1  -1  -6  558.08    2.71   0
  -1  -1  -2 2522.66    2.93   0
   0  -5 -12    0.15    2.70   0
   0   1  -3  100.21    0.97   0
   1   0 -11    9.10    2.52   0
   1   2  -7   84.25    1.80   0
   2  -9   5   92.37    2.36   0
   2   2 -10   17.54    2.07   0
   3  -9   6   14.02    2.14   0
   3   1 -13    6.22    2.94   0
   3   3 -10    0.37    2.07   0
   3   4  -7  301.57    2.52   0
   4  -8   7   31.64    2.64   0
   4  -1   6  331.14    3.06   0
   4   3   2   77.91    1.27   0
   5  -2   7  322.15    3.53   0
   5   0   6  103.53    2.52   0
   5   4 -11   61.82    2.50   0
   6  -4   8    1.46    2.92   0
   6  -1   7  217.61    3.41   0
   6   4   2    3.10    1.48   0
   6   5 -10  119.92    2.85   0
   7  -3   8    5.01    3.11   0
   7   1   6   21.48    2.61   0
   7   3   4   27.23    2.45   0
   8  -2   8   -1.79    3.23   0
   8   0   7    9.47    3.13   0
   8   4   3  103.16    2.57   0
   9   0   7   10.39    3.69   0
  -2  -8  -5  141.77    1.84   0
  -2  -8  -4   -1.14    1.17   0
  -2  -7  -6   46.16    1.48   0
  -2  -4  -6  157.19    2.12   0
  -1 -11  -4   87.24    1.43   0
  -1  -7 -10   46.04    2.21   0
  -1  -6 -10   11.41    2.12   0
  -1  -5 -10  116.65    2.53   0
  -1  -4 -10    1.05    2.21   0
  -1  -1  -7  306.98    2.44   0
   0  -4 -12   41.98    2.64   0
   0  -2 -11  128.89    2.71   0
   0  -1 -10    5.54    2.06   0
   0   0  -9    2.28    1.88   0
   0   1  -6   24.74    1.41   0
   1  -1 -12   67.92    2.70   0
   1  -1   3  861.60    2.29   0
   2   3  -8   27.49    1.87   0
   3  -3   6    8.79    1.91   0
   4  -7   7   66.86    2.75   0
   4  -5   7   28.11    2.48   0
   4   3 -12    2.63    2.69   0
   4   4 -10    8.41    2.34   0
   5   1   5    9.06    1.93   0
   5   2   4  227.47    2.36   0
   5   4   1  608.92    2.20   0
   6  -6   8   23.76    3.27   0
   6  -5   8   32.42    3.11   0
   7  -4   8    2.69    3.18   0
   7   2   5  248.04    3.21   0
   7   6  -8   38.53    2.02   0
   8  -3   8    1.62    3.47   0
   8   1   6   44.39    3.37   0
   8   6  -2  178.51    1.28   0
  10   6  -1    6.26    1.64   0
  11   4   3   58.93    3.02   0
  -2  -8  -3  201.73    1.43   0
  -2  -7  -7   36.55    1.98   0
  -2  -6  -7   49.73    1.73   0
  -2  -5  -7   75.33    1.91   0
  -2  -3  -5  443.43    2.39   0
  -2  -3  -4   93.29    1.38   0
  -1  -3 -10    8.94    2.44   0
   0  -3 -12   11.67    2.52   0
   1  -8   4   -0.20    1.54   0
   1  -3   4    6.39    1.07   0
   1  -2 -13   31.11    2.60   0
   1   0   2   81.94    0.80   0
   2   0 -13   -2.05    2.35   0
   2   1 -12   27.12    2.46   0
   3 -10   5   38.16    2.54   0
   3  -1   5   76.14    1.88   0
   3   4  -8  183.57    2.31   0
   4   0   5   14.37    1.85   0
   4   5  -6  238.66    2.01   0
   4   5  -5  118.68    1.47   0
   5  -3   7    9.13    2.44   0
   5   5  -9    1.27    1.79   0
   6  -2   7   23.06    2.80   0
   6   0   6   77.80    2.64   0
   7  -5   8   10.49    3.38   0
   7  -1   7   14.34    2.73   0
   8  -4   8   -6.46    3.41   0
   8   2   5  150.15    3.60   0
   8   3   4    2.15    2.21   0
   9   1   6   44.74    3.25   0
  10   1   6    8.72    3.30   0
  10   4   3   39.31    2.96   0
  -2  -6  -8  188.95    2.59   0
  -2  -5  -8   40.35    2.16   0
  -2  -4  -7  195.22    2.26   0
  -2  -4  -2  160.13    0.99   0
  -2  -3  -6    1.04    1.39   0
  -1 -11  -3   11.37    0.82   0
  -1  -6 -11    9.42    2.26   0
   0 -11   0    3.77    0.87   0
   0  -9   2    3.31    1.04   0
   0  -2 -12   41.05    2.92   0
   0  -2   2  872.12    1.75   0
   0   0 -10  253.33    2.88   0
   0   1  -8   18.85    1.82   0
   0   1  -2   14.10    0.54   0
   1 -11   2  111.43    1.72   0
   1  -1 -13   10.79    2.52   0
   1   0 -12   32.06    2.62   0
   2 -10   4   32.00    2.14   0
   2  -8   5  133.63    2.24   0
   2  -1   4  296.38    1.99   0
   2   2 -11   38.76    2.49   0
   3  -7   6   55.84    2.32   0
   3  -6   6  144.62    2.98   0
   3  -5   6   37.00    2.43   0
   3  -4   6  241.87    2.73   0
   3   3 -11   43.73    2.38   0
   3   4  -2  375.19    0.91   0
   4  -9   6    1.46    2.89   0
   4   2   3   85.79    1.41   0
   4   5  -7  223.02    2.28   0
   4   5  -4  563.20    1.94   0
   5  -4   7  112.39    3.07   0
   5  -1   6   18.03    2.34   0
   5   4 -12   57.72    2.60   0
   6   5 -11    0.98    2.16   0
   6   6  -6   45.02    1.55   0
   6   6  -5    8.79    1.16   0
   8  -1   7   21.98    2.88   0
   9  -1   7   41.31    3.61   0
   9   2   5    2.38    2.81   0
   9   3   4   21.08    2.53   0
   9   5   1   19.73    1.92   0
  10   2   5  103.76    3.47   0
  -2  -8  -7  125.41    2.14   0
  -2  -7  -8   37.76    1.85   0
  -2  -4  -8   95.04    2.16   0
  -2  -3  -7  148.01    2.08   0
  -1  -7   1  405.69    1.21   0
  -1  -4 -11   -2.05    2.39   0
  -1  -2 -10   11.16    2.15   0
  -1   0  -6  385.00    2.40   0
  -1   0  -5   12.91    1.22   0
  -1   0  -4  499.20    2.04   0
   0  -5   3   20.53    0.90   0
   1  -7   4  257.35    2.27   0
   1  -4   4    5.25    1.37   0
   2  -7   5   10.06    2.09   0
   2  -4   5  293.66    2.41   0
   3   0   4  710.24    2.92   0
   3   2 -13   91.98    3.09   0
   3   2   2  394.96    1.65   0
   3   4  -9  246.44    2.69   0
   4   4 -11   -1.54    2.25   0
   5  -6   7    7.18    2.85   0
   5  -5   7    0.52    2.68   0
   5   5 -10   22.30    2.35   0
   6  -3   7  152.99    3.52   0
   6   1   5  306.89    3.19   0
   6   3   3  426.05    2.82   0
   7  -2   7   81.52    3.24   0
   7   0   6   29.92    2.67   0
   7   4   2    8.90    1.82   0
  -2  -9  -6    4.54    1.68   0
  -2  -9  -5   92.30    1.67   0
  -2  -5  -9    7.00    1.99   0
  -2  -3  -8   10.89    2.15   0
  -1  -4   1   75.13    0.51   0
  -1  -3 -11  102.48    2.67   0
  -1  -1  -9  223.12    2.67   0
  -1   0  -7    3.76    1.64   0
   0  -1 -12    2.99    2.26   0
   0   1  -9    9.66    1.95   0
   1  -6   4   88.47    1.83   0
   2  -6   5  105.96    2.09   0
   2  -5   5   81.69    1.91   0
   2   0   3    2.46    0.92   0
   2   1   2  780.32    2.00   0
   2   2 -12   23.56    2.62   0
   2   3 -10   -1.46    2.14   0
   3  -2   5  528.92    3.09   0
   3   1   3  215.85    1.63   0
   3   3 -12    5.77    2.48   0
   4  -8   6   20.26    2.51   0
   4  -3   6   51.91    2.38   0
   4   5  -8  133.89    2.07   0
   6  -7   7   15.40    3.19   0
   6  -4   7    5.38    2.83   0
   6  -1   6   99.34    2.79   0
   6   2   4   73.44    2.20   0
   6   6  -8   18.16    1.91   0
   6   6  -4   80.21    0.97   0
   7  -3   7   73.00    3.43   0
   8  -2   7   82.65    3.53   0
   8   0   6  109.99    3.55   0
   9  -2   7    3.85    3.59   0
   9   0   6   25.81    3.13   0
  10   0   6    6.96    3.36   0
  -2  -9  -7   20.81    1.78   0
  -2  -8  -2   25.39    0.72   0
  -2  -7  -9    8.26    1.95   0
  -2  -4  -9  134.03    2.53   0
  -2  -2  -7  235.56    2.55   0
  -2  -2  -6  137.92    1.89   0
  -2  -2  -5  593.11    2.55   0
  -2  -2  -4  175.89    1.46   0
  -1  -4 -12   11.52    2.46   0
  -1  -2 -11    3.65    2.22   0
  -1  -1 -10  188.18    2.76   0
  -1   0  -8   50.36    1.99   0
  -1   0  -3   15.30    0.81   0
   0   0 -11    3.89    2.24   0
   1  -5   4  977.45    3.21   0
   1   0 -13   -4.11    2.50   0
   1   3  -7  512.60    3.03   0
   1   3  -6   16.19    1.34   0
   1   3  -5  249.70    1.74   0
   2  -9   4    9.69    1.97   0
   3   4 -10   73.17    2.27   0
   4 -10   5    5.37    2.76   0
   4   4 -12    7.68    2.86   0
   4   5  -9   42.58    2.41   0
   5  -9   6   -0.93    2.79   0
   5   0   5    0.59    2.02   0
   6  -6   7    9.24    3.17   0
   6  -5   7    7.16    2.94   0
   6   6  -9   16.47    2.02   0
   7  -4   7   32.98    3.35   0
   7   1   5   17.88    2.49   0
   7   3   3  142.30    2.67   0
   8  -3   7   50.63    3.68   0
   9  -3   7   57.48    3.89   0
  -2  -8  -9   67.75    2.08   0
  -2  -6 -10   63.09    2.34   0
  -2  -6  -1   47.50    0.55   0
  -2  -5 -10   30.79    2.23   0
  -2  -3  -2   72.08    0.83   0
  -1  -3 -12   -1.60    2.47   0
   0   1 -10    4.55    2.08   0
   0   2  -7  611.98    3.11   0
   0   2  -6  237.90    2.09   0
   0   2  -5 1833.45    4.00   0
   1   2 -11   76.58    2.89   0
   2   3 -11   67.72    2.57   0
   2   4  -7  285.70    2.61   0
   2   4  -6  242.35    2.00   0
   2   4  -5  113.71    1.57   0
   3  -8   5  158.66    3.06   0
   4  -6   6   69.50    2.69   0
   4  -5   6  454.51    3.77   0
   5  -8   6   -1.18    3.19   0
   5   3   2   63.48    1.58   0
   7  -6   7    3.32    3.43   0
   7  -5   7    3.57    3.24   0
   7  -1   6   19.09    2.82   0
   7   2   4   92.43    2.59   0
   8  -5   7   -5.63    3.99   0
   8  -4   7   16.37    3.48   0
   8   1   5   50.62    2.97   0
   9   1   5   10.80    3.01   0
   9   4   2    5.79    2.45   0
   9   6  -2    2.00    1.41   0
  10   1   5   14.62    3.25   0
  -2  -7 -10    8.37    2.04   0
  -2  -5  -1  226.49    0.79   0
  -2  -4 -10   52.67    2.42   0
  -2  -2  -8   97.80    2.06   0
  -2  -2  -3  939.55    2.44   0
  -1  -6   1    0.77    0.61   0
  -1  -2 -12    0.36    2.79   0
  -1  -1 -11   64.27    2.54   0
  -1  -1  -1   78.77    0.51   0
  -1   0  -9   11.58    2.00   0
   0  -8   2   60.81    1.26   0
   0   0 -12  137.06    3.10   0
   0   2  -8  143.70    2.27   0
   1   1 -13   11.26    2.93   0
   1   3  -4   16.51    0.89   0
   2   2 -13   34.36    2.82   0
   2   4  -8   90.01    2.07   0
   3 -10   4   34.99    2.58   0
   3  -3   5  629.74    3.41   0
   3   4 -11   32.64    2.33   0
   4   5 -10  181.09    2.72   0
   5  -3   6   21.40    2.49   0
   5   1   4   14.73    1.80   0
   5   2   3  779.08    3.41   0
   6  -2   6   28.74    2.71   0
   6   0   5    3.94    2.28   0
   6   4   1  244.71    1.97   0
   6   6 -10    8.05    2.24   0
   8  -1   6   34.49    3.11   0
   8   2   4   36.19    2.53   0
   8   3   3   59.77    2.36   0
   9  -1   6   50.60    3.56   0
   9   2   4    2.37    3.00   0
  10  -1   6    7.11    3.38   0
  10   2   4    7.07    3.18   0
  10   3   3    4.03    2.87   0
  11   3   3   49.72    2.70   0
  -2 -10  -6   14.52    1.49   0
  -2  -4 -11   33.66    2.72   0
  -2  -2  -9  161.17    2.54   0
  -2  -1  -7    3.96    1.67   0
  -2  -1  -6  215.21    2.13   0
  -1  -5   1  233.54    0.87   0
  -1   0 -10    5.01    2.18   0
   0   1 -11   -0.06    2.22   0
   0   2  -4  938.25    2.63   0
   1   2  -1   31.86    0.34   0
   1   3  -9  357.85    3.11   0
   2 -10   3   53.87    2.29   0
   2  -8   4   -0.02    2.04   0
   2   3 -12    7.63    2.58   0
   2   4  -4  419.89    1.87   0
   3  -7   5   16.92    2.10   0
   3  -4   5   55.43    2.00   0
   3  -1   4  277.87    2.24   0
   4   0   4  168.23    2.13   0
   5  -7   6    3.74    2.69   0
   5  -4   6  194.21    3.22   0
   5  -1   5   11.69    2.16   0
   5   6  -8  207.08    2.53   0
   5   6  -7   48.70    1.78   0
   5   6  -6  279.27    2.17   0
   6  -3   6    4.42    3.09   0
   6   5  -1   74.21    1.03   0
   7  -2   6  104.24    3.36   0
   8   5   0   28.91    1.57   0
  11   5   0   62.74    2.33   0
  -3  -6  -6  140.71    2.02   0
  -3  -5  -6   38.03    1.84   0
  -2 -10  -5   49.33    1.34   0
  -2  -3 -11   46.35    2.47   0
  -2  -2 -10   30.34    2.33   0
  -2  -1  -8  221.36    2.61   0
  -1  -1 -12   52.70    2.67   0
  -1   1  -8  342.35    2.89   0
  -1   1  -7  321.60    2.54   0
  -1   1  -5  412.58    2.27   0
   0  -3   2   19.52    0.72   0
   0   0 -13    2.22    2.56   0
   1  -8   3   21.40    1.58   0
   2  -3   4   93.15    1.64   0
   2   4 -10   60.50    2.71   0
   3  -6   5    6.40    2.08   0
   3  -5   5   43.86    2.09   0
   3   4 -12   87.09    2.86   0
   3   5  -8   15.01    2.04   0
   4   3   1 1303.58    2.77   0
   4   5 -11   10.84    2.29   0
   5   6  -9    7.46    2.11   0
   6  -7   6   27.92    3.77   0
   6   1   4  190.05    2.63   0
   7   0   5    1.58    2.42   0
   8  -2   6    4.99    3.07   0
   8   0   5   -1.21    2.77   0
   9  -2   6    8.38    3.46   0
   9   5   0  171.40    2.54   0
  10  -2   6   16.20    3.37   0
  10   0   5   -2.12    3.17   0
  10   5   0   -0.94    1.98   0
  11   0   5    4.82    3.20   0
  -3  -7  -7   49.74    1.97   0
  -3  -7  -6   56.64    1.78   0
  -3  -6  -8   84.05    2.34   0
  -3  -6  -7    9.43    1.56   0
  -3  -6  -5    5.26    1.41   0
  -3  -5  -8   45.71    2.26   0
  -3  -5  -5   43.52    1.42   0
  -3  -4  -6  232.33    2.25   0
  -2  -4 -12   14.45    2.80   0
  -2  -1  -9    3.93    2.00   0
  -2  -1  -4  289.58    1.76   0
  -1   0 -11    0.43    2.28   0
  -1   1  -9  223.73    2.79   0
   0   1 -12    4.61    2.52   0
   0   2 -10  108.88    2.62   0
   1 -11   1   53.85    1.60   0
   1  -3   3  599.28    2.20   0
   1   3  -3  840.40    2.11   0
   2  -7   4   39.14    2.08   0
   2  -1   3  316.02    1.82   0
   3  -9   4   15.40    2.51   0
   3   3   0    6.31    0.49   0
   3   5  -9    5.65    1.89   0
   4  -8   5   17.35    2.48   0
   4  -3   5  256.55    2.87   0
   4   1   3  349.58    2.24   0
   5  -9   5    0.21    2.74   0
   5   6  -5    2.72    1.21   0
   6  -6   6   25.88    3.21   0
   6  -5   6  222.20    3.91   0
   6  -4   6    3.79    2.65   0
   6  -1   5  322.69    3.52   0
   6   2   3    7.94    2.14   0
   6   3   2   98.75    2.11   0
   7  -7   6   33.66    3.30   0
   7  -3   6   10.35    2.99   0
   8  -3   6   -4.92    3.27   0
   9  -3   6   18.28    3.59   0
   9   0   5    0.72    3.22   0
  10  -3   6    2.00    3.45   0
  11   1   4   34.65    3.55   0
  -3  -7  -8   23.51    2.06   0
  -3  -7  -5   21.04    1.45   0
  -3  -6  -9   31.81    2.37   0
  -3  -5  -9    7.68    2.36   0
  -3  -5  -4   76.73    1.44   0
  -3  -4  -8   51.47    2.05   0
  -3  -4  -5   58.75    1.43   0
  -2  -4  -1 1905.76    2.03   0
  -2  -3 -12   11.75    2.59   0
  -2  -2 -11  178.23    3.07   0
  -1  -1 -13   26.79    2.67   0
  -1   0  -2   78.46    0.68   0
  -1   1  -4 1336.51    3.25   0
   0   2 -11  125.57    2.82   0
   0   2  -3 1886.78    3.16   0
   1   3 -11  111.98    2.82   0
   2  -5   4  254.15    2.53   0
   2  -4   4  264.71    2.20   0
   2   4 -11   26.00    2.42   0
   3   0   3    8.09    1.21   0
   3   5 -10   37.97    2.58   0
   4 -10   4   10.92    2.39   0
   4   2   2   65.70    1.22   0
   5  -2   5 1004.16    4.88   0
   5   0   4  346.87    3.16   0
   5   6 -10  206.66    3.08   0
   7  -6   6   96.26    3.84   0
   7  -5   6   20.13    3.25   0
   7  -4   6   34.65    3.13   0
   7   1   4   54.30    2.60   0
   7   4   1  496.51    2.89   0
   8  -6   6   47.56    3.73   0
   8  -5   6   13.63    4.11   0
   8  -4   6    5.66    3.55   0
   9  -4   6   -6.87    3.57   0
  10   1   4    8.84    3.39   0
  11   4   1   63.80    2.72   0
  -3  -8  -7   87.47    2.15   0
  -3  -8  -6    4.67    1.68   0
  -3  -7  -9   49.47    2.41   0
  -3  -6  -4  461.18    2.18   0
  -3  -4  -9  147.44    2.62   0
  -3  -4  -4  150.76    1.66   0
  -3  -3  -8    4.79    1.92   0
  -3  -3  -7  320.47    2.68   0
  -3  -3  -6    8.81    1.51   0
  -2   0  -8  165.03    2.48   0
  -2   0  -7    6.97    1.75   0
  -2   0  -6  630.89    3.08   0
  -1   0 -12    0.91    2.56   0
   1   3 -12   -3.21    2.78   0
   2  -9   3  122.15    2.35   0
   3  -2   4  252.64    2.29   0
   4  -6   5   93.43    2.78   0
   4  -5   5   70.78    2.49   0
   4  -1   4  351.71    2.78   0
   5  -8   5  176.01    3.54   0
   5   4   0  173.28    1.38   0
   7  -1   5   21.68    2.56   0
   7   2   3  274.43    3.29   0
   8  -1   5   53.78    3.22   0
   8   1   4   49.67    2.84   0
   8   7  -6   12.48    1.12   0
   9  -1   5   18.21    3.16   0
  10  -1   5   11.60    3.28   0
  11   3   2    0.19    2.76   0
  -3  -8  -8   27.76    1.77   0
  -3  -6 -10   63.18    2.37   0
  -3  -4 -10    5.44    2.25   0
  -3  -3  -9  124.80    2.62   0
  -2  -2 -12   13.89    2.58   0
  -2  -2  -2  192.47    1.06   0
  -2  -1  -3  306.60    1.56   0
  -2   0  -9    0.06    2.03   0
  -2   0  -5   -1.11    1.31   0
  -1   1 -11   64.28    2.54   0
   0  -9   1   -0.21    1.07   0
   0   3  -9   40.57    2.21   0
   0   3  -8    5.88    1.87   0
   0   3  -7   19.05    1.70   0
   1  -6   3    7.51    1.46   0
   1  -5   3   13.35    1.39   0
   1   4  -9   90.91    2.60   0
   2   4 -12   41.66    2.72   0
   3 -10   3   48.75    2.64   0
   3  -8   4    4.94    2.01   0
   3   5 -11   12.84    2.35   0
   4   6  -8   12.85    1.98   0
   5  -7   5    0.04    3.15   0
   5  -3   5   52.87    2.55   0
   6  -8   5    7.31    3.68   0
   6  -2   5   13.28    2.54   0
   7   7  -8   60.09    2.05   0
   8   2   3  104.04    2.77   0
   8   3   2   45.76    2.48   0
   9   2   3   12.13    2.53   0
   9   4   1   41.07    2.41   0
  10   2   3  116.28    3.09   0
  10   3   2    3.25    2.75   0
  11   0   4   10.34    3.53   0
  -3  -5 -11    3.79    2.43   0
  -3  -3 -10    9.71    2.37   0
  -3  -2  -7  249.52    2.50   0
  -2  -1 -12   15.56    2.42   0
  -2   0 -10   85.64    2.62   0
  -1   0 -13   -1.82    2.53   0
  -1   1 -12   48.62    2.68   0
  -1   2  -9    2.10    2.08   0
  -1   2  -8   13.97    1.96   0
  -1   2  -7    2.86    1.72   0
   0   3 -10    2.14    2.28   0
   1   4  -6  153.31    1.88   0
   2   4  -3   56.94    0.85   0
   3  -7   4  143.90    2.89   0
   3  -3   4    3.03    1.59   0
   3   1   2 1014.04    2.73   0
   3   5 -12   42.20    2.92   0
   4  -9   4    5.73    2.38   0
   4   6 -10   -0.61    2.42   0
   4   6  -9   20.30    2.00   0
   5  -6   5    8.85    2.65   0
   5   1   3   15.55    1.68   0
   6  -3   5   88.63    2.86   0
   6   0   4   47.02    2.34   0
   7  -8   5   51.24    4.06   0
   7  -2   5  257.92    3.85   0
   8  -2   5  160.88    3.80   0
   9  -2   5   -4.85    3.28   0
   9   3   2    2.47    2.18   0
  10   0   4  111.63    3.76   0
  -3  -9  -7   13.07    1.72   0
  -3  -5  -3   37.71    1.21   0
  -3  -2 -10   10.16    2.28   0
  -3  -2  -5  521.68    2.62   0
  -2   0 -11    5.14    2.40   0
  -2   0  -4  817.88    2.76   0
  -1   1  -3  835.56    2.34   0
  -1   2 -10    9.18    2.28   0
   0   1  -1   30.66    0.43   0
   0   2 -13   84.15    3.12   0
   0   3 -11    3.96    2.35   0
   0   3  -5    4.19    1.20   0
   1   4  -5   13.16    1.42   0
   2  -8   3  204.38    2.55   0
   2  -2   3  932.81    2.98   0
   2   0   2  524.23    1.87   0
   2   5  -7   74.34    1.84   0
   3  -4   4  143.00    2.49   0
   3   2   1  637.30    1.88   0
   4  -2   4   15.96    1.87   0
   4   6  -6   23.22    1.59   0
   5  -1   4   11.11    2.05   0
   6  -7   5   89.29    3.46   0
   6  -6   5    4.13    3.48   0
   6  -4   5   35.79    2.92   0
   7  -3   5  106.80    3.43   0
   7   0   4  126.85    2.92   0
   7   5  -1   22.95    1.31   0
   8   0   4  187.91    3.54   0
   9  -3   5  141.46    3.94   0
   9   0   4   28.88    3.07   0
  10  -3   5    3.15    3.26   0
  -3  -9  -6    5.30    1.44   0
  -3  -6  -3    4.18    1.03   0
  -3  -4  -3  113.35    1.32   0
  -3  -1  -8  169.73    2.57   0
  -2   1  -9    6.24    2.08   0
  -2   1  -8  222.67    2.72   0
  -1  -8   0   10.70    0.68   0
  -1   1 -13   31.20    2.88   0
  -1   2  -5   50.30    1.46   0
   0 -10   0  186.03    1.63   0
   2 -10   2  153.83    2.43   0
   2   5 -10  115.80    2.63   0
   3 -11   2   38.99    2.38   0
   3  -6   4  445.17    3.38   0
   3  -5   4   80.25    2.11   0
   4   0   3   10.71    1.44   0
   5  -9   4    7.79    2.81   0
   5   2   2  119.09    1.67   0
   5   3   1    2.47    1.24   0
   5   5  -2    8.15    0.55   0
   6  -5   5   28.36    3.07   0
   6   1   3  101.17    2.59   0
   6   7  -9   37.28    2.55   0
   7  -6   5    4.96    3.34   0
   7  -5   5   19.16    3.76   0
   7  -4   5   65.18    3.35   0
   8  -7   5   -2.21    3.98   0
   8  -6   5   17.51    4.12   0
   8  -4   5   21.63    3.32   0
   8  -3   5   45.50    3.39   0
   9  -4   5   10.28    3.54   0
  10   5  -1    9.26    1.86   0
  10   6  -3    6.47    1.60   0
  11  -1   4   29.01    3.14   0
  11   1   3    9.89    2.80   0
  -3  -8  -4    4.80    1.10   0
  -3  -3 -12   15.89    2.68   0
  -3  -1 -10   51.85    2.46   0
  -3  -1  -9   42.50    2.23   0
  -3  -1  -6  198.09    2.24   0
  -2   0 -12   50.49    2.72   0
  -2   1  -6  211.94    2.27   0
   0 -11  -1    3.32    1.09   0
   0   3 -12    9.74    2.65   0
   1 -10   1    9.24    1.61   0
   2   5 -11   19.48    2.45   0
   3  -9   3   26.15    2.22   0
   4 -10   3    4.76    2.36   0
   4  -7   4   58.50    2.99   0
   4  -3   4   38.74    2.40   0
   6  -9   4    6.01    3.13   0
   6  -1   4  207.83    3.04   0
   6   7  -8   44.91    2.06   0
   7   1   3   65.47    2.89   0
   8  -5   5   24.21    3.68   0
   8   5  -1    7.40    1.65   0
   8   6  -3   -0.47    1.20   0
   9   1   3   53.59    3.31   0
   9   5  -1   10.92    1.91   0
  10  -1   4    5.45    3.10   0
  10   1   3    5.90    2.72   0
  11   2   2    2.56    2.55   0
  11   4   0    9.07    2.41   0
  -4  -5  -9    8.69    2.37   0
  -4  -5  -8   63.39    2.19   0
  -4  -4  -8   16.54    2.41   0
  -3  -9  -5   61.87    1.47   0
  -3  -7  -3   66.79    1.17   0
  -3  -2  -4  260.37    1.80   0
  -3  -1 -11   11.40    2.43   0
  -2  -3  -1   51.92    0.59   0
  -2   1 -11    4.87    2.48   0
  -2   1  -5   69.35    1.61   0
   0   3  -4  391.77    1.97   0
   1  -2   2  136.93    1.23   0
   1   0   1    1.69    0.42   0
   2  -7   3   15.73    1.71   0
   2  -3   3  660.26    2.74   0
   2   5 -12  112.64    3.11   0
   3   6 -10  143.59    3.00   0
   3   6  -9    9.84    2.37   0
   5  -8   4   10.79    2.87   0
   5  -2   4  225.92    2.95   0
   5   6  -4  474.22    1.51   0
   6   2   2    8.72    1.98   0
   6   7  -7  122.22    2.02   0
   7  -1   4   69.67    2.82   0
   7   7  -6   68.89    1.28   0
   8  -1   4   33.14    2.99   0
   8   1   3   21.89    2.71   0
   9  -1   4   42.59    3.12   0
   9   6  -3    5.22    1.39   0
  10   2   2   31.48    2.92   0
  11  -2   4   11.20    3.07   0
  -4  -7  -8   76.21    2.34   0
  -4  -6 -10    5.55    2.40   0
  -4  -6  -9    8.68    2.01   0
  -4  -6  -7   13.16    1.68   0
  -4  -5 -10   15.71    2.31   0
  -4  -5  -6  459.07    3.00   0
  -4  -4 -10   -2.70    2.70   0
  -4  -4  -9   18.72    2.22   0
  -4  -4  -7   29.18    1.88   0
  -4  -3  -8    8.33    2.33   0
  -3  -3  -3  508.98    1.98   0
  -3  -1 -12   13.34    2.97   0
  -3   0  -9    9.41    2.24   0
  -3   0  -8  317.98    3.09   0
  -3   0  -7   10.17    1.90   0
  -2   1 -12   12.90    2.66   0
  -1   3  -8   35.60    2.06   0
   0  -8   1  221.20    1.65   0
   0   2  -2  857.53    1.94   0
   0   4 -10  114.37    2.78   0
   0   4  -7  358.45    3.09   0
   1 -11   0  151.77    2.04   0
   1   4  -4  271.39    1.79   0
   2   1   1  242.52    1.09   0
   2   5  -5  321.05    2.18   0
   3   6 -11    2.38    2.74   0
   4  -5   4  725.40    4.33   0
   4  -4   4   23.58    2.13   0
   5 -10   3   19.55    2.97   0
   5  -7   4    3.22    3.16   0
   5   0   3    1.51    1.74   0
   6  -2   4   61.70    2.74   0
   6   3   1 1025.67    3.81   0
   9  -2   4    4.87    3.45   0
   9   2   2    6.08    2.83   0
  10  -2   4    9.12    3.22   0
  10   3   1    3.22    2.66   0
  10   4   0   17.04    2.20   0
  11  -3   4   -2.07    3.34   0
  11   0   3   -5.52    2.92   0
  12   1   2   16.40    2.82   0
  -4  -7  -9   31.91    2.12   0
  -4  -7  -7   63.99    2.06   0
  -4  -4  -6   14.95    1.68   0
  -4  -3  -9  338.89    3.44   0
  -4  -3  -7  245.85    2.67   0
  -3   0 -11    2.18    2.45   0
  -3   0 -10  207.49    3.16   0
  -3   0  -6  385.37    2.79   0
  -2  -1  -2  772.93    2.00   0
  -2   0  -3    2.93    0.93   0
  -2   2 -10   31.12    2.49   0
  -2   2  -8   86.47    2.36   0
  -1   3 -11  106.52    2.99   0
   1   5 -10  115.62    2.82   0
   1   5  -9   41.82    2.26   0
   1   5  -8  218.33    2.68   0
   2  -9   2    5.07    1.99   0
   2  -5   3   64.48    1.68   0
   3 -10   2   58.75    2.73   0
   3  -8   3  268.12    3.05   0
   4  -9   3  197.70    3.22   0
   4   1   2  474.98    2.40   0
   5  -6   4  282.38    4.20   0
   5  -3   4   83.14    2.58   0
   5   7  -9    8.45    2.17   0
   5   7  -8    6.00    2.10   0
   6  -7   4  117.11    4.04   0
   7  -2   4   81.86    3.09   0
   7   2   2   15.29    2.12   0
   7   4   0   17.62    1.67   0
   8  -2   4   17.51    3.03   0
   8   2   2   69.87    2.64   0
   8   4   0   53.11    2.08   0
   9   3   1  255.91    3.26   0
  10  -3   4   -0.16    3.22   0
  10   0   3    9.06    2.93   0
  -4  -8  -8   13.35    1.96   0
  -4  -7  -6   70.73    1.86   0
  -4  -4  -5    5.00    1.69   0
  -4  -3 -11  103.49    3.07   0
  -4  -3  -6   52.25    1.88   0
  -4  -2  -9   54.49    2.51   0
  -4  -2  -7   31.66    2.31   0
  -3  -1  -4  269.35    1.92   0
  -3   0 -12   20.02    3.12   0
  -2   2  -7  226.84    2.55   0
  -1   3 -12    0.45    2.73   0
   0   4  -6  409.83    2.70   0
   1  -7   2  406.29    2.49   0
   1   5 -11   26.99    2.55   0
   3  -2   3  388.78    2.50   0
   4  -1   3  382.50    2.73   0
   5  -5   4    8.06    2.51   0
   5  -4   4  169.78    3.08   0
   6  -3   4   12.70    2.63   0
   6   0   3    4.33    2.13   0
   7  -3   4   27.04    2.95   0
   8  -7   4   38.56    3.94   0
   8  -3   4    7.28    3.19   0
   8   0   3   -1.82    2.99   0
   9  -6   4    6.16    3.65   0
   9  -4   4   13.99    3.17   0
   9  -3   4    9.13    3.24   0
   9   0   3    4.72    2.67   0
  10  -5   4   -2.84    3.45   0
  10  -4   4   21.66    3.27   0
  11   5  -2   77.13    2.18   0
  12   2   1   13.53    2.51   0
  12   3   0    7.35    2.62   0
  -4  -6  -5   89.39    1.71   0
  -3  -2  -3  368.09    1.83   0
  -3   0  -5    4.91    1.45   0
  -3   1  -9   39.59    2.36   0
  -3   1  -8  169.03    2.71   0
  -1   1  -2 2508.69    3.47   0
   1   5 -12   69.05    2.95   0
   2  -1   2  767.39    2.44   0
   2   2   0  141.63    0.64   0
   2   6 -10   80.36    2.95   0
   3 -11   1    2.35    2.24   0
   3  -7   3   66.94    2.33   0
   3   0   2 1921.62    4.06   0
   4  -8   3   47.03    3.03   0
   5  -9   3    5.58    2.87   0
   6  -5   4  288.80    4.03   0
   6  -4   4   -6.44    2.69   0
   7  -5   4   46.50    3.51   0
   7  -4   4   83.12    3.52   0
   7   0   3    2.91    2.36   0
   8  -5   4   20.16    3.51   0
   8  -4   4   18.94    3.36   0
   9  -5   4   69.50    3.68   0
  10  -1   3    6.09    2.98   0
  10   1   2    4.07    3.00   0
  12   0   2   69.34    3.21   0
  -4  -7  -5   95.14    1.83   0
  -4  -3  -5  252.82    2.24   0
  -4  -2  -6   17.29    1.72   0
  -4  -1 -10  130.66    2.93   0
  -4  -1  -9    3.03    2.30   0
  -4  -1  -8  259.03    2.99   0
  -3  -9  -4   18.92    1.06   0
  -3   1 -11   13.94    2.62   0
  -3   1  -7  115.71    2.37   0
  -1   3  -5  452.12    2.59   0
   1  -6   2   14.08    1.55   0
   1  -3   2  542.27    2.01   0
   1   5  -6  830.61    3.52   0
   3  -6   3    4.70    2.32   0
   3  -3   3  496.09    2.93   0
   4 -10   2   14.52    2.93   0
   4   2   1  146.41    1.50   0
   4   7 -10   29.43    2.68   0
   4   7  -9   27.88    2.28   0
   5  -1   3   19.44    2.08   0
   5   1   2   15.02    1.55   0
   6  -9   3   85.34    3.65   0
   6   7  -6   80.73    1.51   0
   7  -9   3    1.12    3.68   0
   9  -1   3   53.69    2.98   0
  10   5  -2    3.63    1.92   0
  11   2   1    8.21    2.39   0
  -4  -8  -6   19.45    1.59   0
  -4  -1 -11   10.62    2.68   0
  -4  -1  -7   86.17    2.22   0
  -3  -8  -3  275.85    1.40   0
  -3  -4  -2  222.50    1.35   0
  -3   1  -6  194.50    2.40   0
  -2   2  -5  600.78    3.01   0
  -2   3 -10    1.46    2.44   0
  -1   2  -3   19.89    0.98   0
  -1   4 -11    2.13    2.65   0
  -1   4 -10    1.69    2.59   0
  -1   4  -8   50.54    2.30   0
   0   3  -3   93.35    1.12   0
   1  -5   2  920.77    3.06   0
   1  -4   2  207.24    1.68   0
   2 -10   1   47.93    2.14   0
   2  -8   2   23.56    1.75   0
   3  -9   2   -2.70    2.47   0
   3  -4   3  112.67    2.16   0
   4  -7   3  125.41    3.31   0
   4  -2   3   93.95    2.08   0
   4   3   0   62.33    1.05   0
   5  -8   3  161.83    3.57   0
   6  -1   3  119.49    2.74   0
   7  -1   3   70.55    2.79   0
   8  -1   3   33.35    2.82   0
   9   1   2  113.74    2.92   0
  10   2   1  121.08    3.10   0
  11  -4   3   56.76    3.79   0
  11   0   2   11.30    2.79   0
  -5  -5  -9   -3.19    2.45   0
  -5  -4  -9  159.07    3.18   0
  -4  -2  -5   65.88    1.72   0
  -4  -1 -12   26.16    2.68   0
  -4   0 -10   46.98    2.65   0
  -4   0  -9    8.07    2.34   0
  -4   0  -8    8.52    2.09   0
  -3  -6  -2  432.54    1.51   0
  -2   3 -11   45.00    2.80   0
  -1   0  -1    2.24    0.42   0
  -1   4 -12    9.78    2.84   0
   0   5 -11    4.89    2.55   0
   0   5  -8   -1.28    2.45   0
   2   5  -4  269.40    1.78   0
   4 -11   1   21.35    3.19   0
   5 -10   2   92.84    3.43   0
   6  -8   3    4.64    3.24   0
   6   1   2  387.86    3.06   0
   7  -8   3   30.09    3.73   0
   7   1   2  202.70    2.97   0
   8  -8   3   64.05    3.95   0
   8   1   2  111.36    2.85   0
   9  -7   3   61.63    4.43   0
   9  -2   3   10.37    2.94   0
  10  -6   3   10.11    3.51   0
  -5  -6  -9   51.16    2.35   0
  -5  -6  -8  164.29    2.85   0
  -5  -5 -10   -0.93    2.33   0
  -5  -5  -8   -1.91    1.95   0
  -5  -4 -10    4.25    2.46   0
  -5  -4  -8   23.36    2.12   0
  -5  -3 -10   11.70    2.57   0
  -5  -3  -9    6.05    2.35   0
  -5  -3  -8    2.72    2.43   0
  -4  -6  -4   90.73    1.51   0
  -4  -3  -4   37.80    1.38   0
  -4   0 -12    9.23    2.67   0
  -4   0 -11    3.69    2.64   0
  -4   0  -7    5.91    2.05   0
  -3  -1  -3  214.83    1.62   0
  -3   0  -4  716.11    2.94   0
  -3   2 -11   36.37    2.87   0
  -3   2 -10    6.40    2.39   0
  -3   2  -9   46.74    2.49   0
  -3   2  -8    2.41    2.17   0
  -2  -2  -1  710.85    1.54   0
  -2   3  -7  150.41    2.47   0
  -1  -9  -1  251.78    1.35   0
  -1  -7   0  530.47    1.55   0
   0  -9   0    2.51    1.19   0
   1   5  -5   63.06    1.80   0
   3   6  -5   96.61    1.66   0
   3   7 -10    5.51    2.63   0
   4  -9   2   13.44    3.05   0
   4  -6   3   77.27    2.75   0
   4  -5   3   41.07    2.69   0
   4  -4   3   14.15    2.45   0
   4  -3   3 1056.19    4.55   0
   4   0   2   76.31    1.61   0
   5  -7   3    5.99    2.82   0
   5  -2   3  727.03    4.19   0
   5   2   1  466.35    2.65   0
   6  -2   3    1.65    2.50   0
   7  -2   3  253.34    4.14   0
   8  -2   3  108.24    3.27   0
   9  -6   3   10.27    3.36   0
   9  -3   3  232.58    4.07   0
   9   2   1    9.66    2.23   0
  10  -5   3   16.62    3.55   0
  10  -4   3   31.62    3.48   0
  10   0   2  159.04    3.34   0
  10   3   0    3.63    2.07   0
  10   4  -1   35.60    2.18   0
  10   6  -4   76.16    1.75   0
  11  -1   2   37.69    3.20   0
  12   2   0   25.59    2.44   0
  -5  -6  -7   -0.42    2.16   0
  -5  -5  -7   -0.58    1.79   0
  -5  -4  -7  115.18    2.34   0
  -5  -3 -11    5.84    2.60   0
  -5  -3  -7    8.90    2.25   0
  -5  -2 -10   -1.20    2.60   0
  -5  -2  -9   67.01    2.73   0
  -4  -8  -5   19.47    1.49   0
  -4  -1  -5  342.05    2.61   0
  -3   1  -5   75.90    1.87   0
  -2   1  -3  307.87    1.85   0
  -2   3  -6    1.43    1.79   0
  -1   3  -4   10.96    1.21   0
   0   5  -7   28.81    2.04   0
   1   4  -3   20.17    0.96   0
   1   6 -11    4.39    2.60   0
   1   6  -9   11.30    2.20   0
   2  -7   2  100.42    2.06   0
   2  -2   2  186.78    1.62   0
   2   6  -6  225.48    2.53   0
   3 -10   1   55.11    2.70   0
   3  -8   2   13.85    2.62   0
   3   7  -9   14.36    2.54   0
   5  -6   3    8.06    2.69   0
   5  -3   3   34.86    2.42   0
   7  -7   3   36.54    3.76   0
   8  -6   3    8.16    3.41   0
   8   2   1  192.28    3.10   0
   8   5  -2   98.99    1.88   0
   9  -4   3    7.45    3.28   0
   9   0   2    7.51    2.64   0
   9   3   0    5.61    2.20   0
  12   0   1    8.59    2.81   0
  -5  -7  -8    1.71    1.97   0
  -5  -5  -6    8.13    1.94   0
  -5  -4  -6  201.45    2.67   0
  -5  -2  -8   24.08    2.34   0
  -4  -9  -6   -0.91    1.54   0
  -4  -2  -4   16.94    1.36   0
  -4   0  -6   38.37    1.99   0
  -4   1 -10  125.42    3.14   0
  -4   1  -9    3.83    2.48   0
  -4   1  -8  261.44    3.16   0
  -2   0  -2  536.14    1.90   0
   0   4  -4  697.80    2.84   0
   3  -1   2 1046.65    3.40   0
   3   1   1  734.62    2.39   0
   5  -9   2    1.71    2.98   0
   5  -4   3  315.52    3.62   0
   5   0   2 1876.15    5.46   0
   5   7  -6    0.24    1.38   0
   6  -9   2   27.96    4.00   0
   6  -6   3    5.58    2.94   0
   6  -4   3  207.30    3.74   0
   6  -3   3  448.72    4.24   0
   7  -9   2   -8.19    4.18   0
   7  -5   3   13.79    3.34   0
   7  -3   3  146.84    3.46   0
   7   2   1  173.96    2.60   0
   7   5  -2  167.85    1.89   0
   8  -4   3  105.41    3.65   0
   8   0   2  155.30    3.09   0
   9   4  -1   18.61    1.98   0
  10  -1   2    5.57    2.90   0
  11  -2   2    5.22    3.15   0
  11   2   0    9.44    2.76   0
  -5  -7  -7    8.70    2.13   0
  -5  -6  -6  155.84    2.36   0
  -5  -3  -6   21.69    1.97   0
  -5  -2  -7  325.53    3.15   0
  -5  -1 -10   -1.28    2.64   0
  -5  -1  -8   13.64    2.64   0
  -4   1  -7   87.82    2.74   0
  -3   2  -6   45.16    2.03   0
  -3   3 -11   63.49    3.10   0
  -3   3 -10    1.66    2.56   0
  -2   4 -12   15.14    2.97   0
  -2   4  -9  135.52    3.03   0
  -1   5 -11   10.88    2.83   0
  -1   5 -10  114.51    3.10   0
  -1   5  -9   28.06    2.91   0
   0   5  -6   14.65    1.80   0
   1 -11  -1   34.56    1.85   0
   2  -9   1  140.81    2.28   0
   2  -6   2  335.88    2.60   0
   3 -11   0   35.60    2.73   0
   4 -10   1   -1.15    2.97   0
   4  -8   2    5.13    3.02   0
   5   3   0   27.73    1.35   0
   5   4  -1  477.04    1.95   0
   6   0   2  181.20    2.81   0
   7   0   2  416.47    3.70   0
   8   3   0   27.63    2.22   0
  11  -3   2    3.34    3.01   0
  11   0   1    7.23    2.75   0
  12  -1   1    5.41    2.93   0
  12   1   0    2.62    2.93   0
  -5  -2  -6  217.69    2.95   0
  -4   0  -5   12.15    2.03   0
  -3   3  -8    6.04    2.22   0
  -2   3  -5  406.46    2.82   0
  -2   4  -8   94.76    2.59   0
   0 -10  -1   80.72    1.69   0
   0   6 -11   -1.20    3.18   0
   0   6 -10  154.81    3.64   0
   2  -5   2  429.90    2.65   0
   2  -3   2   74.19    1.43   0
   3  -7   2  155.60    2.71   0
   5  -8   2   57.01    3.61   0
   7   3   0   13.33    2.02   0
   8  -8   2   34.96    3.70   0
   9  -7   2   40.22    4.18   0
   9   1   1   94.09    3.15   0
   9   6  -4    3.99    1.39   0
  10  -6   2   54.34    3.75   0
  10  -3   2    0.16    2.90   0
  11   3  -1  117.29    2.56   0
  11   4  -2   -0.10    1.83   0
  12  -2   1   10.74    3.58   0
  -5  -7  -6    3.20    1.67   0
  -5  -5  -5    5.67    1.71   0
  -5  -4  -5   92.99    2.14   0
  -5   0 -11    5.53    2.84   0
  -5   0 -10  170.80    3.47   0
  -5   0  -9    2.18    2.42   0
  -4  -5  -3   41.72    1.29   0
  -4  -1  -4  363.52    2.45   0
  -4   1  -6  325.98    3.05   0
  -4   2 -10    5.53    2.86   0
  -4   2  -9   49.68    2.84   0
  -3   0  -3    7.22    1.16   0
  -3   1  -4  267.88    2.24   0
  -3   3  -7  310.71    3.43   0
  -2   4  -7  191.37    2.80   0
  -1   4  -5   84.18    1.82   0
   0   6  -9   12.29    2.44   0
   1  -1   1   81.55    0.81   0
   3  -2   2  375.66    2.50   0
   3   7  -7   45.50    2.19   0
   4 -11   0   99.08    3.67   0
   4  -1   2  454.58    2.89   0
   5 -10   1   22.42    3.23   0
   6 -10   1   19.84    3.67   0
   6  -8   2   -1.31    3.43   0
   6   4  -1   39.12    1.62   0
   7  -8   2   17.34    3.55   0
   7   4  -1  146.29    2.07   0
   8  -1   2  106.33    2.96   0
  10  -4   2   16.26    3.44   0
  10   0   1   -2.67    2.96   0
  10   2   0   26.46    2.27   0
  10   5  -3   -1.62    1.91   0
  11  -1   1   31.05    2.95   0
  12   2  -1   24.73    2.94   0
  -6  -5  -9    8.06    2.65   0
  -6  -4  -9    1.98    2.41   0
  -6  -3 -10    2.52    2.66   0
  -6  -3  -9  161.23    3.39   0
  -5  -8  -7  122.71    2.26   0
  -5  -3  -5   53.80    1.93   0
  -5  -1  -6   20.11    1.99   0
  -5   0  -8  150.05    3.02   0
  -4  -3  -3 1027.13    3.10   0
  -4   2  -8    6.60    2.39   0
  -3   2  -5  535.81    3.21   0
   0   6  -8  315.56    3.68   0
   1  -7   1  557.67    2.91   0
   2 -10   0   85.61    2.58   0
   2   0   1    5.72    0.76   0
   3  -9   1   46.02    2.54   0
   3  -6   2  438.02    3.46   0
   4  -7   2  117.20    3.07   0
   4   1   1   95.36    1.70   0
   5  -1   2   11.54    1.99   0
   6  -1   2  393.53    3.69   0
   7  -7   2   93.63    3.99   0
   7  -1   2  209.86    3.26   0
   8  -7   2   82.74    3.81   0
   8  -2   2   60.26    2.87   0
   8   1   1   19.25    2.39   0
   9  -3   2    2.30    3.01   0
  10   3  -1    5.82    2.35   0
  11   1   0   39.75    2.66   0
  12   0   0   58.53    3.08   0
  12   3  -2   10.36    2.68   0
  -6  -3  -8    8.77    2.37   0
  -6  -2 -10   18.80    2.80   0
  -5  -6  -5    7.88    1.38   0
  -5   0  -7   -0.20    2.16   0
  -5   1 -11    2.02    2.94   0
  -5   1 -10   -2.95    2.74   0
  -5   1  -9    9.44    2.58   0
  -4   2  -7   31.97    2.33   0
  -3   4 -11   22.69    3.03   0
  -2   5 -11    7.85    3.04   0
   0   5  -5   20.67    1.57   0
   3  -3   2   37.78    1.67   0
   4  -2   2   66.98    2.10   0
   5  -7   2   21.36    3.04   0
   6  -7   2  179.22    4.29   0
   7   1   1   22.03    2.13   0
   8  -6   2   86.37    3.63   0
   8  -3   2   40.27    3.03   0
  11  -2   1    9.53    3.15   0
;
_shelx_hkl_checksum     67256
_shelx_res_file
;
TITL ls1iapp in P2(1)/c
    ls1iapp.res
    created by SHELXL-2019/3 at 09:07:01 on 19-Jun-2023
CELL  0.71073   9.5387   8.8911  10.2453  90.000  97.088  90.000
ZERR    4.000   0.0007   0.0008   0.0007   0.000   0.006   0.000
REM Gitterkonstanten aus 8646 Reflexen mit 2.75-28.35 Grad V=862.26(12)
REM farbloser Block Tmin=0.196, Tmax=0.519
LATT  1
SYMM -X, 1/2+Y, 1/2-Z
SFAC C H O BR
UNIT 32 52 8 4
L.S. 5
FMAP 2
TEMP -153
PLAN -10 .5 -.5
SIZE 0.14  0.35  0.60
BOND $H
ACTA
CONF
EQIV $1 x, -y+1/2, z-1/2
HTAB C2 O10_$1
EQIV $2 -x+1, y-1/2, -z+1/2
HTAB O10 O9_$2
WGHT    0.022200    1.967600
FVAR       0.43993   0.02915   0.04145   0.04543   0.03155
BR1   4    0.199289    0.838662    0.251795    11.00000    0.03936    0.02595 =
         0.03210    0.00081    0.00881    0.00348
C1    1    0.222296    0.551736    0.130627    11.00000    0.02232    0.03003 =
         0.01769    0.00032    0.00052    0.00442
H1    2    0.219991    0.619770    0.059328    11.00000   -1.20000
C2    1    0.169017    0.395285    0.087053    11.00000    0.02509    0.03788 =
         0.02911   -0.00896    0.00425   -0.00188
H2A   2    0.065123    0.392920    0.064605    11.00000   21.00000
H2B   2    0.213452    0.370838    0.011280    11.00000   21.00000
C3    1    0.210844    0.271366    0.188395    11.00000    0.03304    0.02758 =
         0.04109   -0.00556    0.01119   -0.00228
H3A   2    0.148562    0.269494    0.260159    11.00000   31.00000
H3B   2    0.195624    0.175770    0.147799    11.00000   31.00000
C4    1    0.362220    0.288258    0.250078    11.00000    0.03145    0.02994 =
         0.03557    0.00929    0.01326    0.00806
H4    2    0.430787    0.265530    0.185199    11.00000    0.03181
C5    1    0.397161    0.450250    0.291347    11.00000    0.01849    0.03554 =
         0.02191    0.00471    0.00064    0.00242
H5    2    0.492012    0.457541    0.314186    11.00000   -1.20000
C6    1    0.326410    0.514805    0.405838    11.00000    0.02582    0.03730 =
         0.01971    0.00174    0.00169    0.00416
H6A   2    0.342960    0.436010    0.471941    11.00000   41.00000
H6B   2    0.381863    0.607941    0.433906    11.00000   41.00000
C7    1    0.169495    0.548558    0.368671    11.00000    0.02720    0.03131 =
         0.02104    0.00002    0.00718   -0.00151
H7A   2    0.113087    0.454247    0.366477    11.00000   51.00000
H7B   2    0.137989    0.616112    0.439339    11.00000   51.00000
C8    1    0.142071    0.623602    0.234179    11.00000    0.02104    0.02873 =
         0.02405   -0.00037    0.00160    0.00126
H8    2    0.043791    0.631043    0.200883    11.00000    0.02013
O9    3    0.370427    0.545631    0.177090    11.00000    0.02298    0.02990 =
         0.02282    0.00412    0.00515   -0.00286
O10   3    0.385726    0.191258    0.361021    11.00000    0.04644    0.04543 =
         0.05233    0.02530    0.02599    0.02533
H10   2    0.465563    0.152715    0.361668    11.00000    0.05693
HKLF 4
REM  ls1iapp in P2(1)/c
REM wR2 = 0.0889, GooF = S = 1.267, Restrained GooF = 1.267 for all data
REM R1 = 0.0419 for 1808 Fo > 4sig(Fo) and 0.0517 for all 2057 data
REM 146 parameters refined using 0 restraints
END
WGHT      0.0220      1.9201
REM Highest difference peak  0.786,  deepest hole -0.541,  1-sigma level  0.097
Q1    1   0.2782  0.8538  0.3015  11.00000  0.05    0.79
Q2    1   0.3176  0.8167  0.2276  11.00000  0.05    0.44
Q3    1   0.1204  0.8431  0.1785  11.00000  0.05    0.42
Q4    1   0.0531  0.8327  0.2461  11.00000  0.05    0.41
Q5    1   0.2222  0.7480  0.3200  11.00000  0.05    0.41
Q6    1   0.1814  0.5927  0.1765  11.00000  0.05    0.40
Q7    1   0.1470  0.8937  0.1956  11.00000  0.05    0.37
Q8    1   0.1894  0.4586  0.1428  11.00000  0.05    0.36
Q9    1   0.1178  0.7201  0.2443  11.00000  0.05    0.35
Q10   1   0.3890  0.6248  0.1989  11.00000  0.05    0.34
;
_shelx_res_checksum     18488
data_global
_journal_date_recd_electronic     2025-09-24
_journal_date_accepted     2025-09-29
_journal_name_full     'IUCrData'
_journal_year     2025
_journal_volume     10
_journal_issue      1
_journal_page_first     0
_journal_page_last     0
_journal_paper_category     HO
_journal_paper_doi     10.1107/S2414314625008545
_journal_coeditor_code     BT4181
_publ_contact_author_name     'Heiner Detert'
_publ_contact_author_address
;
University Mainz
Duesbergweg 10-14
55099 Mainz
Germany
;
_publ_contact_author_email     detert@uni-mainz.de
_publ_contact_author_fax            .0000000
_publ_contact_author_phone            .0000000
_publ_section_title
;\
(1<i>R</i>*,2<i>R</i>*,5<i>R</i>*,6<i>S</i>*)-6-Bromo-9-oxabicyclo[3.3.1]nonan-\
2-ol
;
loop_
    _publ_author_name
    _publ_author_address
    'Simon, Lea'
;
University Mainz
Duesbergweg 10-14
55099 Mainz
Germany
;
    'Detert, Heiner'
;
University Mainz
Duesbergweg 10-14
55099 Mainz
Germany
;
    'Schollmeyer, Dieter'
;
University Mainz
Duesbergweg 10-14
55099 Mainz
Germany
;
_publ_section_synopsis
;
Both six-membered rings in the title bicyclo[3.3.1] system,  adopt a chair
conformation. Hydrogen bonds from the hydroxy group to the ether bridge
connect the molecules into zigzag chains. Enantiomeric chains along the
<i>b</i> axis form the crystal.
;
