# Supplementary material for: (1R*,2R*,5R*,6S*)-6-Bromo-9-oxabi­cyclo­[3.3.1]nonan-2-ol
Source: IUCrdata. 2025 Oct 9;10(Pt 10):x250854. doi: 10.1107/S2414314625008545 (PMC12598887; doi:10.1107/S2414314625008545)
Supplement: Supplementary file 2 [file x-10-x250854-Isup2.hkl]

data_I                                                                          
_shelx_title ' ls1iapp in P2(1)/c'                                              
_shelx_refln_list_code          4                                               
_shelx_F_calc_maximum      202.69                                               
_exptl_crystal_F_000       448.00                                               
_reflns_d_resolution_high  0.7588                                               
                                                                                
loop_                                                                           
 _space_group_symop_operation_xyz                                               
 'x, y, z'                                                                      
 '-x, y+1/2, -z+1/2'                                                            
 '-x, -y, -z'                                                                   
 'x, -y-1/2, z-1/2'                                                             
                                                                                
_cell_length_a     9.5387                                                       
_cell_length_b     8.8911                                                       
_cell_length_c    10.2453                                                       
_cell_angle_alpha  90.000                                                       
_cell_angle_beta   97.088                                                       
_cell_angle_gamma  90.000                                                       
                                                                                
_shelx_F_squared_multiplier     1.000                                           
                                                                                
loop_                                                                           
 _refln_index_h                                                                 
 _refln_index_k                                                                 
 _refln_index_l                                                                 
 _refln_F_squared_calc                                                          
 _refln_F_squared_meas                                                          
 _refln_F_squared_sigma                                                         
 _refln_observed_status                                                         
   2   0   0      26887.57      26861.79        28.88 o                         
   3   0   0       9435.16       9214.82        20.72 o                         
   4   0   0       2032.96       2000.71        12.40 o                         
   5   0   0      18503.06      18833.53        36.58 o                         
   6   0   0       1721.27       1862.70        16.38 o                         
   7   0   0       4038.31       4148.88        22.22 o                         
   8   0   0        706.88        643.43        16.07 o                         
   9   0   0          1.74         44.95        12.61 o                         
  10   0   0        796.13        816.52        16.69 o                         
  11   0   0         30.10          9.77        16.12 o                         
  12   0   0        261.20        294.42        11.18 o                         
   1   1   0       3707.04       4284.66        10.23 o                         
   2   1   0       9902.22       9870.57       423.17 o                         
   3   1   0       4590.29       4521.53        10.58 o                         
   4   1   0       3473.62       3351.21        13.33 o                         
   5   1   0          3.44         68.19        51.28 o                         
   6   1   0       1020.14       1047.35         9.05 o                         
   7   1   0       1147.69       1187.57        19.50 o                         
   8   1   0        369.77        362.40        31.29 o                         
   9   1   0        678.70        702.00        45.75 o                         
  10   1   0         16.94         66.90        11.16 o                         
  11   1   0        179.39        215.41        11.01 o                         
  12   1   0         54.42          4.77        10.15 o                         
   0   2   0        295.39        307.02         3.64 o                         
   1   2   0        377.97        399.19         8.24 o                         
   2   2   0        683.59        735.42        12.53 o                         
   3   2   0       1679.99       1703.67        29.94 o                         
   4   2   0        430.72        480.42         9.27 o                         
   5   2   0       1299.60       1242.05        71.79 o                         
   6   2   0          1.30          3.71         7.10 o                         
   7   2   0        349.59        342.75        10.72 o                         
   8   2   0        228.50        274.17        31.39 o                         
   9   2   0         37.79         61.70         9.90 o                         
  10   2   0        167.46        134.17         9.27 o                         
  11   2   0         49.44         56.80        13.23 o                         
  12   2   0         98.92        123.17        10.39 o                         
   1   3   0       4564.59       5047.61        16.46 o                         
   2   3   0         16.17         22.68         7.13 o                         
   3   3   0         34.81         32.45         2.42 o                         
   4   3   0        323.74        349.75        23.00 o                         
   5   3   0        143.01        137.11         7.57 o                         
   6   3   0        557.96        549.28        15.37 o                         
   7   3   0          2.90         58.56         7.68 o                         
   8   3   0        187.12        155.22         9.95 o                         
   9   3   0         35.08         35.54         8.07 o                         
  10   3   0         17.78         18.22         7.02 o                         
  11   3   0         14.14         27.90        13.77 o                         
  12   3   0          0.26         37.57         8.68 o                         
   0   4   0       1623.89       1685.63         6.15 o                         
   1   4   0       2146.77       2244.33        21.93 o                         
   2   4   0       1297.48       1385.70        10.28 o                         
   3   4   0       3981.60       3900.04        18.55 o                         
   4   4   0        247.72        233.85         8.32 o                         
   5   4   0        950.11        897.09         6.47 o                         
   6   4   0        175.93        171.55        10.67 o                         
   7   4   0         98.08         83.01         9.46 o                         
   8   4   0        294.74        277.44         8.78 o                         
   9   4   0          0.86          7.30         8.18 o                         
  10   4   0         80.23         88.53         7.89 o                         
  11   4   0         14.90         43.23         8.35 o                         
   1   5   0       3662.07       3546.81        42.06 o                         
   2   5   0       2557.32       2451.31        12.81 o                         
   3   5   0       1098.80       1078.68        13.49 o                         
   4   5   0       3615.84       3452.85        22.58 o                         
   5   5   0         57.09         63.97         2.97 o                         
   6   5   0       1219.42       1189.23        44.05 o                         
   7   5   0        361.55        400.47         7.57 o                         
   8   5   0        159.05        150.83         7.25 o                         
   9   5   0        858.09        905.21        31.39 o                         
  10   5   0         26.39         -0.20         6.58 o                         
  11   5   0        319.45        324.86        10.06 o                         
   0   6   0       3734.74       3624.49         9.97 o                         
   1   6   0        189.59        183.30         2.94 o                         
   2   6   0       2206.75       2180.62        12.71 o                         
   3   6   0       1319.42       1242.68        13.18 o                         
   4   6   0        178.34        142.45        11.68 o                         
   5   6   0       1752.46       1828.81        20.15 o                         
   6   6   0        256.27        265.37        15.66 o                         
   7   6   0        811.49        830.13         9.88 o                         
   8   6   0        632.33        602.06        16.35 o                         
   9   6   0         55.12         43.86         5.15 o                         
  10   6   0        413.47        437.05        16.66 o                         
   1   7   0       2863.00       2741.96         5.12 o                         
   2   7   0       1044.57       1020.50        10.49 o                         
   3   7   0       1093.36       1155.41        14.47 o                         
   4   7   0       1544.35       1554.71        18.55 o                         
   5   7   0         24.84         16.59        15.55 o                         
   6   7   0       1018.11        972.81        20.05 o                         
   7   7   0        697.36        711.22        20.15 o                         
   8   7   0        268.50        204.76        18.03 o                         
   9   7   0        329.38        332.44        19.38 o                         
   0   8   0        451.85        456.34         5.79 o                         
   1   8   0         50.34         52.12         6.41 o                         
   2   8   0         61.59         49.96         8.78 o                         
   3   8   0          9.51          1.45        10.64 o                         
   4   8   0         27.22         15.50        11.16 o                         
   5   8   0        452.27        467.60        17.62 o                         
   6   8   0          1.74         17.21        15.86 o                         
   7   8   0        133.15        178.51        18.24 o                         
   8   8   0          1.35          0.78        17.83 o                         
   9   8   0         38.36        -18.70        18.70 o                         
   1   9   0        509.91        478.19         7.70 o                         
   2   9   0          3.20         21.55         8.27 o                         
   3   9   0          4.69        -11.06        11.06 o                         
   4   9   0         97.66         90.47        13.59 o                         
   5   9   0         55.32         31.05        13.38 o                         
   6   9   0        147.89        116.77        16.07 o                         
   7   9   0          5.61         -7.39        20.31 o                         
   0  10   0        964.31        957.28         5.28 o                         
   1  10   0         58.82         46.66         6.82 o                         
   2  10   0        537.47        492.56        35.75 o                         
   3  10   0        454.17        456.44        11.78 o                         
   4  10   0         81.10        108.19        12.92 o                         
   5  10   0        597.52        578.53        15.14 o                         
   6  10   0          5.13         49.03        15.04 o                         
   1  11   0        753.43        751.64        26.74 o                         
   2  11   0        212.03        166.37         8.84 o                         
   3  11   0        206.68        207.18        16.74 o                         
   4  11   0        610.75        569.48        43.40 o                         
 -12   1   1        258.64        269.45        26.02 o                         
 -11   1   1         83.56         63.75        10.06 o                         
 -10   1   1          7.01         -1.35        10.33 o                         
  -9   1   1        503.82        505.90        30.54 o                         
  -8   1   1        600.05        571.76        27.20 o                         
  -7   1   1        782.77        823.47        14.91 o                         
  -6   1   1        710.63        681.82        81.71 o                         
  -5   1   1         70.17        105.26         5.91 o                         
  -4   1   1       1285.13       1187.52        39.56 o                         
  -3   1   1       1700.89       1797.50        27.68 o                         
  -2   1   1       2402.38       2574.64        39.58 o                         
  -1   1   1       1150.23       1309.48        10.54 o                         
   0   1   1        120.11        150.88         6.48 o                         
   1   1   1        396.75        416.08         4.90 o                         
   2   1   1       1301.93       1253.06         5.63 o                         
   3   1   1       3811.48       3795.67        12.35 o                         
   4   1   1        597.63        492.71         8.78 o                         
   5   1   1       1619.51       1828.65        15.50 o                         
   6   1   1        104.94         96.56         6.96 o                         
   7   1   1        111.46        115.56         6.49 o                         
   8   1   1        111.24        113.22        12.09 o                         
   9   1   1        563.64        492.23        10.73 o                         
  10   1   1          0.68         21.40        13.10 o                         
  11   1   1        154.10        164.59        10.25 o                         
  12   1   1         36.42         34.15        10.76 o                         
 -12   2   1        113.72        122.00        11.07 o                         
 -11   2   1        158.92        158.73        11.39 o                         
 -10   2   1       1374.14       1317.17        30.82 o                         
  -9   2   1        111.86        116.34        12.25 o                         
  -8   2   1       2269.22       2216.53        40.95 o                         
  -7   2   1       2176.79       2150.01        12.45 o                         
  -6   2   1        236.72        203.05         8.81 o                         
  -5   2   1       5855.20       5590.52        41.64 o                         
  -4   2   1       2130.38       2220.17         9.91 o                         
  -3   2   1       6214.60       6208.87        32.62 o                         
  -2   2   1       6684.27       6964.01        55.69 o                         
  -1   2   1        147.52        164.71         1.46 o                         
   0   2   1       5415.47       5797.20       249.92 o                         
   1   2   1       1800.25       1832.60        17.52 o                         
   2   2   1       3672.29       3594.33        73.55 o                         
   3   2   1       3507.22       3292.83         9.71 o                         
   4   2   1        729.66        756.48         7.75 o                         
   5   2   1       2799.73       2374.08        43.25 o                         
   6   2   1        146.81        161.08         6.74 o                         
   7   2   1        913.46        900.88        10.21 o                         
   8   2   1        996.32       1019.09        12.83 o                         
   9   2   1         41.12         60.50        10.72 o                         
  10   2   1        601.20        623.58        14.79 o                         
  11   2   1         30.36         45.79         8.41 o                         
  12   2   1         50.71         59.12         8.08 o                         
 -12   3   1         21.87         12.76        10.67 o                         
 -11   3   1        605.15        608.70         8.92 o                         
 -10   3   1         27.14         31.27         8.71 o                         
  -9   3   1       1146.54       1057.48        71.77 o                         
  -8   3   1        352.45        333.06        23.33 o                         
  -7   3   1        570.21        559.43         8.13 o                         
  -6   3   1       3941.12       3972.91        45.70 o                         
  -5   3   1         73.73         70.61         5.40 o                         
  -4   3   1       4869.27       4710.68        28.13 o                         
  -3   3   1       1767.06       1795.06        16.77 o                         
  -2   3   1        846.97        838.87        14.96 o                         
  -1   3   1      15846.41      16318.00       243.82 o                         
   0   3   1       1154.89       1191.59         6.98 o                         
   1   3   1      12627.75      12051.53        98.53 o                         
   2   3   1        297.34        281.09        11.37 o                         
   3   3   1       1461.04       1368.74        60.04 o                         
   4   3   1       7307.24       6776.82        87.79 o                         
   5   3   1         11.40         15.86         5.61 o                         
   6   3   1       5546.17       5335.72        52.24 o                         
   7   3   1        655.03        696.39         8.97 o                         
   8   3   1        734.23        765.02         9.87 o                         
   9   3   1       1327.03       1318.72        11.65 o                         
  10   3   1          8.11         13.19         7.99 o                         
  11   3   1        428.99        377.89        10.84 o                         
 -11   4   1         22.02         33.23         9.35 o                         
 -10   4   1        150.05        162.22        11.82 o                         
  -9   4   1         98.56        102.45         6.56 o                         
  -8   4   1        454.95        428.14         8.68 o                         
  -7   4   1        764.80        762.79        11.70 o                         
  -6   4   1        212.22        204.70         7.18 o                         
  -5   4   1       2605.82       2491.77        60.76 o                         
  -4   4   1        306.05        302.43         2.69 o                         
  -3   4   1       3845.71       3683.35        48.15 o                         
  -2   4   1       2917.95       2881.47        32.73 o                         
  -1   4   1        374.90        395.75         4.60 o                         
   0   4   1       8608.87       9020.05        75.10 o                         
   1   4   1       1520.90       1517.27        10.77 o                         
   2   4   1       9816.34       9659.41       137.34 o                         
   3   4   1       2012.79       1930.76        57.04 o                         
   4   4   1        236.49        263.69         7.16 o                         
   5   4   1       3216.30       3121.67        25.31 o                         
   6   4   1       1343.65       1272.00        14.91 o                         
   7   4   1       2746.85       2621.71        31.94 o                         
   8   4   1        816.28        867.11        18.01 o                         
   9   4   1        203.90        212.42        10.07 o                         
  10   4   1        200.12        253.76         9.85 o                         
  11   4   1        254.12        324.32        11.13 o                         
 -11   5   1         15.87         -3.62        13.82 o                         
 -10   5   1         42.06         46.50         7.02 o                         
  -9   5   1         57.43         56.28         8.37 o                         
  -8   5   1          1.94         41.89         7.45 o                         
  -7   5   1        107.21        119.55         6.15 o                         
  -6   5   1        398.89        385.55         3.50 o                         
  -5   5   1        106.38        131.65        12.09 o                         
  -4   5   1        724.98        675.67        12.09 o                         
  -3   5   1        112.43        100.24         7.85 o                         
  -2   5   1        427.84        414.85         5.43 o                         
  -1   5   1       1305.01       1204.70         5.58 o                         
   0   5   1         16.79         28.42         6.40 o                         
   1   5   1        304.41        279.10         6.05 o                         
   2   5   1       1212.42       1171.20         5.53 o                         
   3   5   1          2.83         18.25         2.41 o                         
   4   5   1       1024.99       1015.05        13.11 o                         
   5   5   1          3.51          4.48         9.04 o                         
   6   5   1          5.35          6.19         4.11 o                         
   7   5   1         30.94         42.91        10.55 o                         
   8   5   1        114.62         93.54         8.50 o                         
   9   5   1         82.54         98.18         6.98 o                         
  10   5   1          0.19         -1.11         8.43 o                         
  11   5   1         18.96         16.66         8.80 o                         
 -10   6   1         28.36         32.52         5.61 o                         
  -9   6   1          0.42          0.17         6.55 o                         
  -8   6   1         20.98         16.21         4.78 o                         
  -7   6   1         82.78         57.25        15.71 o                         
  -6   6   1          0.60         32.71        13.64 o                         
  -5   6   1        195.07        165.70        12.40 o                         
  -4   6   1         45.94         30.74        11.52 o                         
  -3   6   1         22.34         34.67         8.27 o                         
  -2   6   1        295.41        293.53         7.29 o                         
  -1   6   1          3.51          0.28         3.67 o                         
   0   6   1        237.83        247.97        11.78 o                         
   1   6   1          2.87          8.16         5.86 o                         
   2   6   1        229.32        252.78        44.23 o                         
   3   6   1         35.21        -13.02        13.02 o                         
   4   6   1         30.58         35.39        12.76 o                         
   5   6   1        248.83        299.01        15.14 o                         
   6   6   1         26.99         27.73         2.80 o                         
   7   6   1        211.91        189.44         4.14 o                         
   8   6   1         72.32         47.15         5.08 o                         
   9   6   1         15.87         31.13         6.74 o                         
  10   6   1         11.15          5.61         7.83 o                         
 -10   7   1          1.55          1.03        17.67 o                         
  -9   7   1        106.80         52.86        17.93 o                         
  -8   7   1        327.50        274.82        18.50 o                         
  -7   7   1         58.50         78.54        17.77 o                         
  -6   7   1       1368.88       1241.59        19.38 o                         
  -5   7   1          1.04         -5.37        12.45 o                         
  -4   7   1       1398.46       1502.52        15.45 o                         
  -3   7   1        389.72        445.28        10.18 o                         
  -2   7   1        190.37        207.91         7.49 o                         
  -1   7   1       2078.34       2054.85        24.44 o                         
   0   7   1         52.20         69.12         5.97 o                         
   1   7   1       2882.86       2867.37        18.12 o                         
   2   7   1        392.52        455.97        10.18 o                         
   3   7   1        762.94        808.41        14.00 o                         
   4   7   1       1230.33       1334.96        18.55 o                         
   5   7   1          4.89         33.69        15.19 o                         
   6   7   1       1406.71       1363.74        23.66 o                         
   7   7   1        152.56        202.18        18.03 o                         
   8   7   1        289.32        225.27        20.67 o                         
   9   7   1        227.34        197.37        20.00 o                         
  -9   8   1         12.10         19.48        20.77 o                         
  -8   8   1        350.90        423.01        19.69 o                         
  -7   8   1        257.01        266.25        18.50 o                         
  -6   8   1         53.76        -17.10        17.10 o                         
  -5   8   1       1040.19       1059.93        16.38 o                         
  -4   8   1        110.31        148.19        10.80 o                         
  -3   8   1       1287.81       1287.32        12.81 o                         
  -2   8   1        770.42        839.20        10.49 o                         
  -1   8   1        448.02        453.42         2.63 o                         
   0   8   1       1093.69       1136.15        15.06 o                         
   1   8   1        115.55        127.82         7.34 o                         
   2   8   1        844.03        848.66        11.94 o                         
   3   8   1       1397.52       1441.76        16.74 o                         
   4   8   1        486.66        449.15        14.52 o                         
   5   8   1        836.19        831.86        19.07 o                         
   6   8   1          7.95         -6.25        19.32 o                         
   7   8   1         97.40         72.59        17.57 o                         
   8   8   1        372.71        415.72        19.79 o                         
  -8   9   1        245.28        249.61        19.84 o                         
  -7   9   1        555.50        503.30        19.48 o                         
  -6   9   1        564.67        570.73        16.69 o                         
  -5   9   1          6.24         10.23        14.16 o                         
  -4   9   1        995.51        972.81        13.69 o                         
  -3   9   1        915.81        909.62        12.92 o                         
  -2   9   1        818.16        813.83        10.33 o                         
  -1   9   1       1906.60       1928.32        10.95 o                         
   0   9   1          1.46         -1.58         3.04 o                         
   1   9   1       1287.03       1332.73        17.56 o                         
   2   9   1        729.96        739.99        12.09 o                         
   3   9   1        235.71        208.82        27.05 o                         
   4   9   1        781.67        709.51        14.88 o                         
   5   9   1         55.02         48.26        14.73 o                         
   6   9   1        370.41        320.86        21.49 o                         
   7   9   1        204.36        197.06        19.01 o                         
  -6  10   1         61.44        122.76        14.52 o                         
  -5  10   1        185.64        226.26        13.07 o                         
  -4  10   1          1.86          2.27        11.73 o                         
  -3  10   1        441.10        465.27        11.42 o                         
  -2  10   1        195.27        218.09         8.11 o                         
  -1  10   1        150.04        151.75         6.51 o                         
   0  10   1        441.77        418.49         3.66 o                         
   1  10   1         46.77         47.09         5.37 o                         
   2  10   1        234.00        261.83        11.73 o                         
   3  10   1        269.11        253.28        26.56 o                         
   4  10   1          4.92          3.70        10.00 o                         
   5  10   1        158.75        128.60        11.15 o                         
   6  10   1         56.40         81.75        25.06 o                         
  -4  11   1         42.14         35.60        12.14 o                         
  -3  11   1          9.10          0.10         9.20 o                         
  -2  11   1          0.70         -3.10         7.49 o                         
  -1  11   1        188.68        210.20        22.45 o                         
   0  11   1          1.34          8.92         5.50 o                         
   1  11   1        242.93        276.75         5.38 o                         
   2  11   1          8.60         -6.30         8.27 o                         
   3  11   1          0.24         -3.44        14.75 o                         
   4  11   1        120.73        118.36        10.44 o                         
 -12   0   2        567.44        586.49        16.95 o                         
 -11   0   2         45.19          2.22        16.17 o                         
 -10   0   2        807.87        775.91        16.48 o                         
  -9   0   2          2.49         36.17        14.78 o                         
  -8   0   2        141.43        161.46        12.40 o                         
  -7   0   2       2766.55       2784.42        19.22 o                         
  -6   0   2         93.66         89.93         7.98 o                         
  -5   0   2       7964.77       7892.60        15.42 o                         
  -4   0   2         30.11         28.25         7.65 o                         
  -3   0   2       2177.05       2279.31        67.50 o                         
  -2   0   2      17854.89      18785.53       297.95 o                         
  -1   0   2         24.99         31.39         1.75 o                         
   0   0   2      41084.12      50921.76       737.83 o                         
   1   0   2        377.81        413.12         8.99 o                         
   2   0   2       2614.30       2739.24        30.77 o                         
   3   0   2      10727.75       9928.72        20.98 o                         
   4   0   2        362.28        394.28         8.32 o                         
   5   0   2      10964.13       9693.79        28.21 o                         
   6   0   2        893.86        936.23        14.52 o                         
   7   0   2       2294.10       2151.84        19.12 o                         
   8   0   2        828.72        831.73        30.30 o                         
   9   0   2         85.15         51.75        11.94 o                         
  10   0   2        706.81        779.14        45.24 o                         
  11   0   2         51.92         69.18        10.37 o                         
  12   0   2        302.73        372.51        13.98 o                         
 -12   1   2         22.83         60.46        18.06 o                         
 -11   1   2        174.10        179.08        10.58 o                         
 -10   1   2          0.18          9.38        37.54 o                         
  -9   1   2       1093.38       1030.03        26.45 o                         
  -8   1   2          7.49         25.67        23.85 o                         
  -7   1   2       1036.33       1059.42        32.29 o                         
  -6   1   2        816.72        802.94         6.50 o                         
  -5   1   2          1.74          8.98         4.76 o                         
  -4   1   2       7763.73       7669.43        20.37 o                         
  -3   1   2        473.96        482.90        19.63 o                         
  -2   1   2      11691.65      12475.06        73.15 o                         
  -1   1   2       2162.36       2487.40         3.90 o                         
   0   1   2         53.42         71.66         1.58 o                         
   1   1   2      12187.81      12923.35        68.02 o                         
   2   1   2       4064.50       4000.88        17.46 o                         
   3   1   2       5528.23       5306.72        84.25 o                         
   4   1   2       2582.68       2412.24        52.70 o                         
   5   1   2         32.29         71.89         8.99 o                         
   6   1   2       2105.45       2016.05        14.65 o                         
   7   1   2       1030.19       1079.64        15.50 o                         
   8   1   2        554.59        560.85         8.53 o                         
   9   1   2        518.54        568.71        20.38 o                         
  10   1   2          1.20         25.23         9.03 o                         
  11   1   2        203.06        207.70        11.01 o                         
  12   1   2         80.80        102.12         8.76 o                         
 -12   2   2         36.49         44.17        11.47 o                         
 -11   2   2         94.39        131.16        35.55 o                         
 -10   2   2         32.47         25.93        19.63 o                         
  -9   2   2        339.75        296.06        22.14 o                         
  -8   2   2        525.53        553.28        45.11 o                         
  -7   2   2       1659.65       1671.58        79.10 o                         
  -6   2   2       1121.63       1162.16        24.54 o                         
  -5   2   2       1108.81       1065.91         6.89 o                         
  -4   2   2        124.58        120.61         5.84 o                         
  -3   2   2        570.83        559.26         5.43 o                         
  -2   2   2       5939.07       5973.99       104.42 o                         
  -1   2   2        398.04        460.02         2.81 o                         
   0   2   2       4368.97       4471.07        18.41 o                         
   1   2   2        670.37        710.56         3.55 o                         
   2   2   2        982.53        981.06         8.49 o                         
   3   2   2       2118.45       2011.49        49.86 o                         
   4   2   2        268.25        341.16         5.45 o                         
   5   2   2        626.03        615.32         8.63 o                         
   6   2   2         19.72         45.05        10.23 o                         
   7   2   2         40.42         68.39        20.95 o                         
   8   2   2        334.40        337.39        13.70 o                         
   9   2   2          7.19         27.72         7.71 o                         
  10   2   2        134.32        162.02        10.52 o                         
  11   2   2          0.68         21.20         8.90 o                         
 -12   3   2         38.98         43.92        10.02 o                         
 -11   3   2         11.31         -8.48        31.47 o                         
 -10   3   2          2.76         25.97         9.38 o                         
  -9   3   2        218.88        218.24        37.12 o                         
  -8   3   2          2.14         27.41        24.78 o                         
  -7   3   2         74.37         91.90         9.97 o                         
  -6   3   2          3.74          9.49         5.66 o                         
  -5   3   2         71.72         77.68         4.55 o                         
  -4   3   2          6.08          9.52         3.09 o                         
  -3   3   2         28.04         35.18         2.87 o                         
  -2   3   2         76.86         85.38         9.77 o                         
  -1   3   2        963.65       1074.36         9.58 o                         
   0   3   2         75.56         99.57         1.96 o                         
   1   3   2       2722.32       2804.89        71.82 o                         
   2   3   2        337.91        369.83         5.56 o                         
   3   3   2        175.94        181.70         8.81 o                         
   4   3   2        418.67        402.55         6.56 o                         
   5   3   2        287.73        327.99         8.16 o                         
   6   3   2        536.96        553.22        58.51 o                         
   7   3   2        331.58        362.57         8.63 o                         
   8   3   2        236.07        216.05         9.53 o                         
   9   3   2         14.75         13.88         7.70 o                         
  10   3   2         11.26          7.06         7.61 o                         
  11   3   2         17.09          6.99         8.35 o                         
 -11   4   2         19.25          7.73         9.17 o                         
 -10   4   2        166.50        153.33        22.84 o                         
  -9   4   2        115.89         98.74        23.74 o                         
  -8   4   2        762.95        717.33        30.36 o                         
  -7   4   2        479.10        466.33        37.92 o                         
  -6   4   2        455.33        416.25         8.09 o                         
  -5   4   2       1174.48       1222.38         5.98 o                         
  -4   4   2        140.68        151.18         3.06 o                         
  -3   4   2       2053.02       1963.00        48.07 o                         
  -2   4   2       1819.00       1774.00        32.13 o                         
  -1   4   2        355.76        366.70        12.32 o                         
   0   4   2       1575.66       1645.82        62.88 o                         
   1   4   2       1063.04       1047.20        17.10 o                         
   2   4   2        905.57        813.24        14.23 o                         
   3   4   2       1175.12       1095.78        49.03 o                         
   4   4   2        235.59        244.96         5.58 o                         
   5   4   2        256.57        265.93        11.91 o                         
   6   4   2         17.29         20.54         6.71 o                         
   7   4   2         21.96         49.88        19.56 o                         
   8   4   2         82.36        125.98        12.22 o                         
   9   4   2         23.61         39.55         7.50 o                         
  10   4   2        100.09         89.19         8.44 o                         
  11   4   2         46.55         57.26        15.68 o                         
 -11   5   2        359.52        400.80         9.63 o                         
 -10   5   2          0.53          1.96         9.74 o                         
  -9   5   2        882.21        884.03         9.08 o                         
  -8   5   2        574.73        514.84         5.90 o                         
  -7   5   2        936.33        862.58        10.41 o                         
  -6   5   2       2885.14       2856.99        54.12 o                         
  -5   5   2         49.67         43.44         2.11 o                         
  -4   5   2       3993.22       3915.85        14.02 o                         
  -3   5   2       1922.15       2008.53        29.04 o                         
  -2   5   2       2349.89       2279.27         9.95 o                         
  -1   5   2       7591.33       7295.05        99.82 o                         
   0   5   2         43.74         52.37        14.62 o                         
   1   5   2       4703.86       4688.24        53.94 o                         
   2   5   2       2277.37       2381.34        49.41 o                         
   3   5   2        882.27        828.76         5.30 o                         
   4   5   2       3716.23       3583.53        24.98 o                         
   5   5   2         44.83         45.58        24.26 o                         
   6   5   2        881.19        887.44        45.62 o                         
   7   5   2        233.31        259.73        17.31 o                         
   8   5   2         59.21         71.20         6.68 o                         
   9   5   2        552.63        546.14        10.83 o                         
  10   5   2         42.46         37.88         9.02 o                         
 -10   6   2        442.68        415.07        15.63 o                         
  -9   6   2         13.80          2.23         5.41 o                         
  -8   6   2        973.95        921.14         6.29 o                         
  -7   6   2        609.38        591.29        17.46 o                         
  -6   6   2        486.47        473.39        14.78 o                         
  -5   6   2       2002.55       1895.87        17.26 o                         
  -4   6   2        206.83        225.26         7.46 o                         
  -3   6   2       2850.51       2794.77        57.97 o                         
  -2   6   2       2881.56       2801.14        29.24 o                         
  -1   6   2       1552.96       1452.39        25.52 o                         
   0   6   2       3846.14       3767.03         9.07 o                         
   1   6   2         46.88         64.58         5.43 o                         
   2   6   2       1735.06       1782.01        17.52 o                         
   3   6   2       2201.38       2241.92        14.23 o                         
   4   6   2        233.84        217.33         4.06 o                         
   5   6   2       2427.48       2382.59        27.75 o                         
   6   6   2         64.59         75.33         4.19 o                         
   7   6   2        682.12        670.07         5.99 o                         
   8   6   2        353.08        410.79        19.87 o                         
   9   6   2          8.05         10.80         6.20 o                         
  10   6   2        244.31        267.02         8.63 o                         
 -10   7   2          0.16          4.03        17.88 o                         
  -9   7   2        392.42        342.36        19.27 o                         
  -8   7   2         77.91         48.98        16.53 o                         
  -7   7   2         83.40        109.18        16.07 o                         
  -6   7   2        606.70        623.07        17.62 o                         
  -5   7   2        165.92        192.36        12.35 o                         
  -4   7   2       1566.13       1552.69        16.28 o                         
  -3   7   2        525.34        513.90        11.21 o                         
  -2   7   2        445.73        402.12        17.80 o                         
  -1   7   2        833.12        783.27        13.68 o                         
   0   7   2        279.79        260.84         6.02 o                         
   1   7   2       2003.99       2053.24        19.29 o                         
   2   7   2        542.97        502.40        12.45 o                         
   3   7   2        818.96        795.59         5.18 o                         
   4   7   2        587.19        602.09        11.60 o                         
   5   7   2         97.02         91.76        30.64 o                         
   6   7   2       1007.88       1048.96       107.29 o                         
   7   7   2        484.07        479.92        14.96 o                         
   8   7   2        450.04        469.14        11.86 o                         
   9   7   2        148.45        189.18        14.16 o                         
  -9   8   2         23.08         29.30        18.81 o                         
  -8   8   2          8.22         10.13        17.93 o                         
  -7   8   2         78.77         54.82        16.17 o                         
  -6   8   2         20.73          3.36        13.59 o                         
  -5   8   2        109.30        118.11        12.40 o                         
  -4   8   2        104.06         92.38        10.28 o                         
  -3   8   2         17.14         26.35         8.01 o                         
  -2   8   2         20.28         14.26         7.70 o                         
  -1   8   2          3.06         19.73         4.47 o                         
   0   8   2        292.51        319.49         5.58 o                         
   1   8   2         44.47         42.18         4.73 o                         
   2   8   2        124.53        129.90         4.73 o                         
   3   8   2         58.91         57.86        17.95 o                         
   4   8   2         15.30         24.62        11.73 o                         
   5   8   2        296.03        305.41        13.45 o                         
   6   8   2          4.30         15.23        21.39 o                         
   7   8   2         61.21         66.79        29.76 o                         
   8   8   2        136.17        180.56        14.03 o                         
  -7   9   2          1.37         52.86        17.10 o                         
  -6   9   2         76.44         64.12        16.07 o                         
  -4   9   2         67.71         94.14        12.30 o                         
  -3   9   2         39.22         45.31         9.82 o                         
  -2   9   2         46.37         62.73         8.06 o                         
  -1   9   2        239.29        225.26         6.12 o                         
   0   9   2         10.00         15.50         3.92 o                         
   1   9   2        131.25        143.41         5.58 o                         
   2   9   2         12.98         26.85         7.45 o                         
   3   9   2          5.49         -3.92         9.48 o                         
   4   9   2         92.99         67.24        10.59 o                         
   5   9   2          0.96        -11.19        22.45 o                         
   6   9   2         85.53        147.47        14.54 o                         
   7   9   2          0.15        -13.82        13.82 o                         
  -6  10   2          0.67          6.41        13.28 o                         
  -5  10   2        422.35        407.41        15.40 o                         
  -4  10   2          6.10         25.21        11.06 o                         
  -3  10   2        369.01        320.09        10.54 o                         
  -2  10   2        165.76        163.07         8.47 o                         
  -1  10   2         17.19         10.08         6.56 o                         
   0  10   2        927.28        937.45         7.02 o                         
   1  10   2         70.88         80.57         6.79 o                         
   2  10   2        825.58        805.81        10.85 o                         
   3  10   2        317.36        293.11        10.46 o                         
   4  10   2         78.65         63.19        15.86 o                         
   5  10   2        527.98        483.65        13.54 o                         
  -4  11   2        357.74        320.24        12.81 o                         
  -3  11   2        188.04        164.15         9.87 o                         
  -2  11   2         82.45         69.49         8.73 o                         
  -1  11   2        652.58        669.06         8.73 o                         
   0  11   2          1.73          5.16         2.78 o                         
   1  11   2        591.92        568.62         6.56 o                         
   2  11   2        161.62        188.23         9.20 o                         
   3  11   2        217.99        197.09         8.47 o                         
 -12   1   3        245.99        244.21        11.63 o                         
 -11   1   3         17.44         -9.57         9.57 o                         
 -10   1   3         22.52         33.92        39.47 o                         
  -9   1   3        874.19        825.36        12.37 o                         
  -8   1   3        976.60       1020.28        11.07 o                         
  -7   1   3       2535.15       2469.28        15.14 o                         
  -6   1   3       1169.27       1185.99         8.43 o                         
  -5   1   3        193.16        183.25         6.95 o                         
  -4   1   3       1280.02       1207.99        10.35 o                         
  -3   1   3       5278.48       5357.31        18.61 o                         
  -2   1   3       3837.75       3970.19        61.23 o                         
  -1   1   3       8614.70       9077.10        53.03 o                         
   0   1   3        472.76        515.38         2.83 o                         
   1   1   3       4112.22       4359.55        42.74 o                         
   2   1   3       1641.95       1594.36         9.95 o                         
   3   1   3       1180.68       1112.62         5.94 o                         
   4   1   3       2002.96       1878.38        85.05 o                         
   5   1   3         36.72         89.37        10.05 o                         
   6   1   3        627.46        571.33        47.33 o                         
   7   1   3        316.51        352.35        13.12 o                         
   8   1   3         82.76        120.95        28.42 o                         
   9   1   3        261.39        286.02         9.04 o                         
  10   1   3          0.52         23.82         7.25 o                         
  11   1   3         27.54         51.44        10.21 o                         
 -12   2   3        269.26        237.83        13.90 o                         
 -11   2   3         86.79         85.89        23.69 o                         
 -10   2   3       1224.88       1078.86        13.33 o                         
  -9   2   3        213.37        217.43         9.36 o                         
  -8   2   3       1116.70       1021.23        13.02 o                         
  -7   2   3       2950.58       2974.42        51.49 o                         
  -6   2   3        188.43        186.54         5.10 o                         
  -5   2   3       6037.03       5915.87        47.64 o                         
  -4   2   3        633.97        661.83         5.94 o                         
  -3   2   3       2331.80       2190.34        20.65 o                         
  -2   2   3       5118.24       5496.90        41.76 o                         
  -1   2   3        122.88        110.81         2.22 o                         
   0   2   3       9980.62      10205.77       270.17 o                         
   1   2   3         81.52         91.07         7.67 o                         
   2   2   3       4889.61       4817.40        18.09 o                         
   3   2   3       2031.46       1950.26        28.76 o                         
   4   2   3        533.53        457.38        21.08 o                         
   5   2   3       4142.83       3922.66       134.47 o                         
   6   2   3          5.54         27.73        16.25 o                         
   7   2   3       1395.78       1377.81        54.48 o                         
   8   2   3        519.46        546.83        10.92 o                         
   9   2   3         70.82         55.88         8.27 o                         
  10   2   3        572.55        614.92        13.51 o                         
  11   2   3          8.54         18.56        11.23 o                         
 -12   3   3        116.48        122.32        11.70 o                         
 -11   3   3        564.92        515.92        25.55 o                         
 -10   3   3         74.08         41.39         9.74 o                         
  -9   3   3       1064.87       1043.41        23.82 o                         
  -8   3   3        268.89        249.64        14.47 o                         
  -7   3   3        536.51        533.24        17.88 o                         
  -6   3   3       2731.27       2852.52        26.39 o                         
  -5   3   3         20.59         18.99         7.08 o                         
  -4   3   3       4817.16       4855.61        51.57 o                         
  -3   3   3       1904.36       1887.75        21.17 o                         
  -2   3   3       3333.29       3302.66        33.73 o                         
  -1   3   3       4356.02       4237.96        32.82 o                         
   0   3   3        437.37        466.89        15.56 o                         
   1   3   3       3434.56       3246.77        68.20 o                         
   2   3   3       3433.67       3469.21        45.39 o                         
   3   3   3       2756.76       2609.31        33.30 o                         
   4   3   3       5777.84       5355.54        75.07 o                         
   5   3   3        196.60        172.36         6.99 o                         
   6   3   3       2412.49       2238.56        58.57 o                         
   7   3   3        685.44        744.17        11.73 o                         
   8   3   3        318.62        300.51        12.04 o                         
   9   3   3       1146.18       1234.46        27.57 o                         
  10   3   3          6.13         12.93        11.07 o                         
  11   3   3        242.10        267.50        10.18 o                         
 -11   4   3         21.51         14.01        10.36 o                         
 -10   4   3        353.62        282.47        52.73 o                         
  -9   4   3          1.95         18.02         7.87 o                         
  -8   4   3        334.56        335.71         7.92 o                         
  -7   4   3        231.57        255.08         5.90 o                         
  -6   4   3          5.44         25.12         5.23 o                         
  -5   4   3       2880.17       2899.25         8.52 o                         
  -4   4   3         64.06         64.03         3.82 o                         
  -3   4   3       3490.98       3424.71        23.51 o                         
  -2   4   3        278.32        302.67        13.72 o                         
  -1   4   3         62.78        104.42        14.72 o                         
   0   4   3       5134.30       5383.26        69.78 o                         
   1   4   3       1460.41       1467.26        12.84 o                         
   2   4   3       5426.95       5396.60        13.33 o                         
   3   4   3        641.06        592.01         6.15 o                         
   4   4   3          3.27         53.36        12.71 o                         
   5   4   3       1771.33       1698.79        46.68 o                         
   6   4   3       1065.23       1133.33        42.03 o                         
   7   4   3       1649.19       1691.89        12.27 o                         
   8   4   3        446.10        536.92        10.86 o                         
   9   4   3         30.54         24.17        12.25 o                         
  10   4   3        165.09        183.11        12.26 o                         
  11   4   3        278.34        300.23        12.20 o                         
 -11   5   3         13.64         -8.13         9.22 o                         
 -10   5   3          4.60          0.08         8.29 o                         
  -9   5   3         91.07        105.04        13.15 o                         
  -8   5   3         75.78         64.38         6.25 o                         
  -7   5   3        386.69        381.72        10.48 o                         
  -6   5   3         58.92         69.69         7.70 o                         
  -5   5   3        112.13        120.26         3.56 o                         
  -4   5   3         68.18         65.75         3.26 o                         
  -3   5   3        420.21        375.33         5.40 o                         
  -2   5   3        472.75        477.77         3.45 o                         
  -1   5   3        498.10        470.56        14.93 o                         
   0   5   3        106.04        106.41         3.78 o                         
   1   5   3         61.24         65.38         4.19 o                         
   2   5   3        322.64        329.14         5.23 o                         
   3   5   3        197.28        195.18         4.18 o                         
   4   5   3        178.04        214.94         6.01 o                         
   5   5   3         65.33         71.86         6.01 o                         
   6   5   3          4.38         11.16         6.44 o                         
   7   5   3         60.88         71.25         8.19 o                         
   8   5   3         15.09         23.04        12.40 o                         
   9   5   3        104.42        123.00         7.76 o                         
  10   5   3         69.82         81.75         9.69 o                         
 -10   6   3         49.07         28.14         5.27 o                         
  -9   6   3         14.13         28.73         4.58 o                         
  -8   6   3          5.03         -3.69         3.69 o                         
  -7   6   3          1.03         -0.05        13.69 o                         
  -6   6   3        121.25        118.03         9.42 o                         
  -5   6   3          3.14          9.40         8.45 o                         
  -4   6   3        195.13        212.93         7.78 o                         
  -3   6   3         50.78         52.82         6.23 o                         
  -2   6   3        129.87        136.95         5.83 o                         
  -1   6   3         28.01         47.84         3.12 o                         
   0   6   3        429.21        393.92         5.25 o                         
   1   6   3         19.49         34.20         5.06 o                         
   2   6   3        195.80        201.95         8.55 o                         
   3   6   3          1.13         20.91         4.56 o                         
   4   6   3        466.29        428.87        17.67 o                         
   5   6   3          2.01         38.32         5.58 o                         
   6   6   3          0.27         31.88         6.11 o                         
   7   6   3        169.11        171.64         5.65 o                         
   8   6   3         61.00         44.25         7.42 o                         
   9   6   3         80.04         83.81        17.34 o                         
  10   6   3         16.54         52.24        18.14 o                         
  -9   7   3        153.54        177.48        20.62 o                         
  -8   7   3        193.63        200.16        17.31 o                         
  -7   7   3         22.17         27.95        14.67 o                         
  -6   7   3        828.44        819.15        15.97 o                         
  -5   7   3          2.78         -9.17         9.95 o                         
  -4   7   3        604.44        607.64        30.92 o                         
  -3   7   3        156.53        144.04         6.87 o                         
  -2   7   3          7.72         -0.94         3.49 o                         
  -1   7   3       1436.68       1465.72        30.10 o                         
   0   7   3         33.18         59.44         6.25 o                         
   1   7   3       2045.17       2044.57        46.81 o                         
   2   7   3         62.47         77.72         4.85 o                         
   3   7   3        329.90        347.41         4.12 o                         
   4   7   3        637.54        649.62        12.13 o                         
   5   7   3         32.77         20.59         6.56 o                         
   6   7   3        945.58        884.79         5.92 o                         
   7   7   3        197.34        194.93         7.62 o                         
   8   7   3        191.54        179.39         5.33 o                         
   9   7   3        287.88        313.58         8.20 o                         
  -8   8   3        666.94        611.96        20.31 o                         
  -7   8   3        527.87        545.46        17.31 o                         
  -6   8   3        495.50        493.28        15.14 o                         
  -5   8   3       1342.84       1365.91        17.77 o                         
  -4   8   3         59.76         45.98        11.47 o                         
  -3   8   3       1544.52       1462.03        18.81 o                         
  -2   8   3       1847.69       1894.61        82.15 o                         
  -1   8   3        718.87        743.02        13.73 o                         
   0   8   3       2322.14       2401.67        16.71 o                         
   1   8   3         85.18        103.95         6.92 o                         
   2   8   3       1088.78       1045.62         6.85 o                         
   3   8   3       1403.89       1408.28        10.05 o                         
   4   8   3        282.70        246.07        12.01 o                         
   5   8   3        869.33        815.62        22.97 o                         
   6   8   3         19.16         13.35        12.61 o                         
   7   8   3        136.98        130.39        30.51 o                         
   8   8   3        300.18        330.60        14.34 o                         
  -7   9   3        360.72        264.13        17.88 o                         
  -6   9   3        667.04        658.77        16.02 o                         
  -5   9   3          0.40        -12.76        12.76 o                         
  -4   9   3       1135.70       1194.63        13.95 o                         
  -3   9   3        796.49        807.58        12.76 o                         
  -2   9   3        733.48        695.25        10.59 o                         
  -1   9   3       1765.47       1832.27        19.32 o                         
   0   9   3          0.03          8.25         4.26 o                         
   1   9   3       1177.71       1245.73        10.13 o                         
   2   9   3        585.53        637.66         9.48 o                         
   3   9   3        184.41        151.04        20.43 o                         
   4   9   3        953.52       1003.20        23.20 o                         
   5   9   3          3.94         27.67        11.15 o                         
   6   9   3        462.67        449.74        13.77 o                         
   7   9   3         38.18         51.45        37.74 o                         
  -6  10   3         49.08         24.75        14.83 o                         
  -5  10   3        354.23        334.24        12.61 o                         
  -4  10   3          0.80         -6.77        10.95 o                         
  -3  10   3        682.53        710.49        11.99 o                         
  -2  10   3        139.85        123.80         8.58 o                         
  -1  10   3        152.76        141.88         7.34 o                         
   0  10   3        386.96        414.10         4.84 o                         
   1  10   3         82.86         95.41         5.30 o                         
   2  10   3        288.19        291.66        13.82 o                         
   3  10   3        259.08        263.66        11.29 o                         
   4  10   3         24.66         31.99         9.35 o                         
   5  10   3        142.03        125.66        27.46 o                         
  -3  11   3          2.34         -7.03         9.35 o                         
  -2  11   3          6.32          8.27         8.22 o                         
  -1  11   3         50.13         61.28         7.49 o                         
   0  11   3         11.78         29.16         4.68 o                         
   1  11   3         39.80         56.75         3.40 o                         
   2  11   3         18.99         -9.97         9.97 o                         
 -12   0   4        370.89        362.20        16.69 o                         
 -11   0   4         46.52         39.42        14.26 o                         
 -10   0   4        391.49        387.51        17.31 o                         
  -9   0   4         23.93         57.01        32.37 o                         
  -8   0   4        282.67        285.58         8.86 o                         
  -7   0   4       1351.97       1364.01        31.52 o                         
  -6   0   4        189.07        182.27         6.29 o                         
  -5   0   4       4186.57       4123.24        44.25 o                         
  -4   0   4         54.45         38.05         6.85 o                         
  -3   0   4       3992.13       3897.13       100.57 o                         
  -2   0   4       1949.91       1792.23        69.11 o                         
  -1   0   4        408.82        431.31         5.14 o                         
   0   0   4       4289.11       4336.01        23.30 o                         
   1   0   4       2507.39       2581.45         7.43 o                         
   2   0   4       4597.98       4471.14       240.85 o                         
   3   0   4       3862.46       3684.83        15.16 o                         
   4   0   4        876.56        869.22        11.01 o                         
   5   0   4       1848.41       1792.23        16.33 o                         
   6   0   4        250.81        242.95        12.09 o                         
   7   0   4        672.88        655.42        15.09 o                         
   8   0   4       1017.86        970.90        18.29 o                         
   9   0   4        156.38        149.22        15.86 o                         
  10   0   4        577.56        606.75        27.00 o                         
  11   0   4         27.64         50.26        12.04 o                         
 -12   1   4         68.50         97.33        21.39 o                         
 -11   1   4        441.91        398.36        11.91 o                         
 -10   1   4         33.83          9.98         9.86 o                         
  -9   1   4       1638.12       1658.59        15.42 o                         
  -8   1   4         20.46         35.47         8.08 o                         
  -7   1   4        953.22        938.75        30.30 o                         
  -6   1   4       2345.03       2451.93        21.26 o                         
  -5   1   4         32.80         21.65         3.86 o                         
  -4   1   4       9110.35       9346.84        40.10 o                         
  -3   1   4        409.56        400.57         3.67 o                         
  -2   1   4       4456.31       4575.57        32.68 o                         
  -1   1   4       5359.71       5456.00        47.47 o                         
   0   1   4        144.11        161.56         3.56 o                         
   1   1   4       6820.07       6899.81        34.79 o                         
   2   1   4       1534.47       1527.36        14.91 o                         
   3   1   4       1448.99       1402.87        14.80 o                         
   4   1   4       1974.23       1852.07        30.51 o                         
   5   1   4          0.98         69.23         9.35 o                         
   6   1   4       1015.30       1023.31        45.93 o                         
   7   1   4        263.20        321.99        39.71 o                         
   8   1   4        199.68        224.54        42.70 o                         
   9   1   4        242.08        208.58         9.83 o                         
  10   1   4          5.34         39.47         9.44 o                         
  11   1   4        144.80        170.94         9.58 o                         
 -12   2   4          5.92         25.63        30.36 o                         
 -11   2   4         27.80        -12.72        13.59 o                         
 -10   2   4         15.85         28.38         9.45 o                         
  -9   2   4        262.37        253.70         9.02 o                         
  -8   2   4        579.96        571.51         6.27 o                         
  -7   2   4        683.79        691.49        24.23 o                         
  -6   2   4        760.88        772.77         7.25 o                         
  -5   2   4        229.54        213.54         5.59 o                         
  -4   2   4        724.85        761.15         6.16 o                         
  -3   2   4        781.20        809.44         8.73 o                         
  -2   2   4       6127.75       6405.33        69.02 o                         
  -1   2   4        718.75        712.22         6.07 o                         
   0   2   4       4599.47       4820.54        49.90 o                         
   1   2   4        309.08        298.57         3.30 o                         
   2   2   4        883.79        923.00        14.47 o                         
   3   2   4       1354.03       1339.46        13.10 o                         
   4   2   4         64.52         85.84         5.68 o                         
   5   2   4       1256.07       1172.19         9.52 o                         
   6   2   4        372.67        358.14        30.33 o                         
   7   2   4        472.69        456.62        27.31 o                         
   8   2   4        113.88        162.64        48.26 o                         
   9   2   4          5.63         23.29         9.30 o                         
  10   2   4         28.87         38.62         8.85 o                         
  11   2   4         29.01         59.67        11.39 o                         
 -11   3   4          1.36          8.83        31.26 o                         
 -10   3   4          1.23        -14.05        14.05 o                         
  -9   3   4          0.20         -1.85        27.54 o                         
  -8   3   4          0.19         26.34         5.49 o                         
  -7   3   4          0.31         45.96        19.32 o                         
  -6   3   4          3.77         -6.23         6.23 o                         
  -5   3   4         77.79         78.40         5.24 o                         
  -4   3   4        161.04        190.06        23.48 o                         
  -3   3   4         12.70         10.91         4.71 o                         
  -2   3   4         71.72         97.20         2.64 o                         
  -1   3   4         85.69         86.45         2.76 o                         
   0   3   4       1917.90       2042.05        17.08 o                         
   1   3   4         32.03         46.51         6.00 o                         
   2   3   4        454.93        481.72         5.46 o                         
   3   3   4          0.89         18.25         5.20 o                         
   4   3   4        211.71        196.54         6.18 o                         
   5   3   4        344.48        433.51         8.32 o                         
   6   3   4         52.09         63.93         7.90 o                         
   7   3   4         95.39        140.29         9.74 o                         
   8   3   4         20.79         21.96        13.25 o                         
   9   3   4         41.96         74.63        36.61 o                         
  10   3   4          1.69         15.05        13.95 o                         
  11   3   4          0.43        -10.70        17.26 o                         
 -11   4   4          5.22          6.37         9.42 o                         
 -10   4   4        223.29        184.57         9.45 o                         
  -9   4   4         34.91         37.89         7.90 o                         
  -8   4   4        694.87        683.67        11.62 o                         
  -7   4   4        149.38        189.28        14.14 o                         
  -6   4   4        462.25        409.19         8.95 o                         
  -5   4   4        938.45        954.51        17.90 o                         
  -4   4   4         31.24         39.21         4.60 o                         
  -3   4   4       2120.38       2105.96        17.90 o                         
  -2   4   4       2139.15       2163.82        45.67 o                         
  -1   4   4       1461.25       1421.88        10.35 o                         
   0   4   4       3489.43       3462.34        68.48 o                         
   1   4   4          3.55         34.40         3.31 o                         
   2   4   4       1278.78       1320.29        40.59 o                         
   3   4   4        791.11        762.54        10.76 o                         
   4   4   4        141.02        127.39         5.83 o                         
   5   4   4       1009.44       1022.60       104.84 o                         
   6   4   4          1.51          0.77        28.73 o                         
   7   4   4        385.55        421.80        10.13 o                         
   8   4   4         68.06         84.81         8.05 o                         
   9   4   4         94.37         79.06         8.19 o                         
  10   4   4        121.11        135.52        17.98 o                         
 -11   5   4        206.03        216.06         9.14 o                         
 -10   5   4         15.27          4.46         7.67 o                         
  -9   5   4        337.34        292.41        25.73 o                         
  -8   5   4        548.12        515.48         7.77 o                         
  -7   5   4        829.83        898.84        14.26 o                         
  -6   5   4       2742.50       2670.07         7.20 o                         
  -5   5   4        298.45        248.57         4.46 o                         
  -4   5   4       2827.77       2874.06        24.63 o                         
  -3   5   4       1963.54       2071.79        40.40 o                         
  -2   5   4       1334.06       1386.53         7.21 o                         
  -1   5   4      10223.97      10504.62        57.40 o                         
   0   5   4         94.57        127.08         4.33 o                         
   1   5   4       5264.95       5037.90        11.21 o                         
   2   5   4       1343.18       1311.62        29.53 o                         
   3   5   4        399.11        402.41         9.09 o                         
   4   5   4       3944.23       3838.88        64.84 o                         
   5   5   4         26.16         49.24         6.97 o                         
   6   5   4       1611.70       1615.77        82.85 o                         
   7   5   4        226.71        266.91        12.47 o                         
   8   5   4        107.66        109.16        12.54 o                         
   9   5   4        351.70        374.24        11.26 o                         
  10   5   4          3.76         -8.33         9.58 o                         
 -10   6   4        402.55        415.71        20.69 o                         
  -9   6   4         38.35         23.42         4.72 o                         
  -8   6   4       1014.83       1050.24        73.19 o                         
  -7   6   4        852.44        859.20        12.24 o                         
  -6   6   4        390.24        414.23        15.27 o                         
  -5   6   4       2569.64       2459.67        28.93 o                         
  -4   6   4        252.50        232.00         3.49 o                         
  -3   6   4       3196.17       3141.95        47.26 o                         
  -2   6   4       2408.60       2410.58        25.35 o                         
  -1   6   4        863.42        872.07        22.84 o                         
   0   6   4       2927.59       2950.02        23.38 o                         
   1   6   4        458.04        458.33         5.39 o                         
   2   6   4       1837.59       1853.95        12.68 o                         
   3   6   4       2314.07       2360.39        19.93 o                         
   4   6   4        469.52        474.50         5.61 o                         
   5   6   4       1471.20       1484.34        15.73 o                         
   6   6   4         21.94         29.87         7.09 o                         
   7   6   4        295.85        316.98         8.51 o                         
   8   6   4        277.27        354.46         8.00 o                         
   9   6   4         10.21         25.53         8.44 o                         
  -9   7   4        255.31        194.74        19.94 o                         
  -8   7   4         38.22         52.70        15.76 o                         
  -7   7   4         17.07          6.13         8.69 o                         
  -6   7   4        395.29        377.12        11.01 o                         
  -5   7   4         90.08        118.91        38.57 o                         
  -4   7   4        960.44        920.64         9.66 o                         
  -3   7   4         34.62         29.96         3.88 o                         
  -2   7   4        240.00        228.13         3.93 o                         
  -1   7   4        121.99        147.85         9.92 o                         
   0   7   4        102.91        123.64         4.92 o                         
   1   7   4       1281.63       1308.80        11.94 o                         
   2   7   4        187.60        207.84         5.40 o                         
   3   7   4        777.02        758.79         7.10 o                         
   4   7   4        260.05        288.73         8.45 o                         
   5   7   4          3.58         17.66         6.17 o                         
   6   7   4        549.65        596.19        14.44 o                         
   7   7   4        240.89        246.94         8.12 o                         
   8   7   4        201.32        226.69         7.88 o                         
  -8   8   4         63.08         44.64        16.38 o                         
  -7   8   4         23.20         64.43        14.36 o                         
  -6   8   4         16.90        -12.04        12.30 o                         
  -5   8   4         18.76         51.41        17.93 o                         
  -4   8   4          2.90         -7.52         7.52 o                         
  -3   8   4          1.74          0.42        19.94 o                         
  -2   8   4         22.96         38.62         2.64 o                         
  -1   8   4         13.32         11.21        10.23 o                         
   0   8   4          5.54         24.35         7.29 o                         
   1   8   4         13.01         -1.58         4.32 o                         
   2   8   4          8.17         -3.78         5.24 o                         
   3   8   4         10.69         22.29         4.71 o                         
   4   8   4         12.75         31.74        14.34 o                         
   5   8   4         17.52         32.65        10.02 o                         
   6   8   4         19.76         31.05         5.84 o                         
   7   8   4          6.70         -0.55         4.05 o                         
  -7   9   4          7.17         47.28        14.26 o                         
  -6   9   4         28.59          4.75        14.83 o                         
  -5   9   4          0.04          1.50        10.70 o                         
  -4   9   4        108.36        131.93         8.71 o                         
  -3   9   4          9.95         15.29        15.91 o                         
  -2   9   4        115.01        102.85         6.63 o                         
  -1   9   4         21.65         23.08         4.92 o                         
   0   9   4          1.67         -6.85         6.85 o                         
   1   9   4         85.10         66.62         6.04 o                         
   2   9   4         51.51         51.37         8.59 o                         
   3   9   4        110.30         95.45         9.09 o                         
   4   9   4         12.20         29.43         4.48 o                         
   5   9   4         11.73         32.27        11.16 o                         
   6   9   4          8.78         24.43        12.04 o                         
  -5  10   4        375.07        317.66        14.16 o                         
  -4  10   4         35.54         11.57         9.40 o                         
  -3  10   4        225.60        269.35        10.80 o                         
  -2  10   4        219.16        242.95        10.02 o                         
  -1  10   4          9.52          5.35         2.55 o                         
   0  10   4        410.68        394.52         5.51 o                         
   1  10   4         32.58         29.76         5.72 o                         
   2  10   4        201.47        164.24         8.82 o                         
   3  10   4        148.62        165.31        26.07 o                         
   4  10   4         20.15         41.83        23.02 o                         
  -2  11   4        137.08        106.70         8.89 o                         
  -1  11   4        394.38        363.13         8.84 o                         
   0  11   4         14.53         21.49         3.32 o                         
   1  11   4        459.85        454.86         5.72 o                         
 -12   1   5         80.76         77.71        12.21 o                         
 -11   1   5         86.05         74.76        10.81 o                         
 -10   1   5          9.80         25.32         8.99 o                         
  -9   1   5        531.95        483.31         8.21 o                         
  -8   1   5        304.06        331.15        13.05 o                         
  -7   1   5        447.79        465.93        12.50 o                         
  -6   1   5        584.10        567.76         5.80 o                         
  -5   1   5        110.63        113.01         7.23 o                         
  -4   1   5       1026.28       1041.62         5.56 o                         
  -3   1   5       2274.00       2426.49        19.06 o                         
  -2   1   5       1366.60       1363.91        14.97 o                         
  -1   1   5       2232.41       2347.06        22.63 o                         
   0   1   5        146.03        178.92         4.46 o                         
   1   1   5       1994.60       2119.01        12.14 o                         
   2   1   5        341.50        353.24         5.67 o                         
   3   1   5        364.25        375.63        15.11 o                         
   4   1   5       1848.95       1767.47         9.63 o                         
   5   1   5         15.39         53.71         7.44 o                         
   6   1   5       1724.74       1623.48        40.82 o                         
   7   1   5         76.37        102.87         9.82 o                         
   8   1   5        249.85        269.30        11.28 o                         
   9   1   5         74.58         78.95        19.14 o                         
  10   1   5         35.68         74.71         9.67 o                         
 -11   2   5        136.88        128.60        25.29 o                         
 -10   2   5        382.90        398.84        10.84 o                         
  -9   2   5         20.65          3.70         6.39 o                         
  -8   2   5        360.28        362.93        16.59 o                         
  -7   2   5       1910.82       1922.05        32.11 o                         
  -6   2   5        502.76        471.62        14.08 o                         
  -5   2   5       3259.79       3272.07        16.49 o                         
  -4   2   5          3.83          5.04         4.15 o                         
  -3   2   5        916.72        876.87        10.19 o                         
  -2   2   5       4242.62       4154.92        65.63 o                         
  -1   2   5        990.82       1019.58         6.47 o                         
   0   2   5       9464.49       9438.44        34.10 o                         
   1   2   5        202.52        243.67         7.03 o                         
   2   2   5       3161.82       3108.81        23.14 o                         
   3   2   5       2867.19       2752.83        22.54 o                         
   4   2   5        314.80        339.08         6.39 o                         
   5   2   5       5319.96       5312.54       109.87 o                         
   6   2   5         67.97        101.40        23.61 o                         
   7   2   5       1393.46       1303.00        25.52 o                         
   8   2   5        806.57        802.98        27.72 o                         
   9   2   5          2.82         -4.94        18.68 o                         
  10   2   5        536.18        529.42        13.06 o                         
 -11   3   5        493.27        498.74        41.26 o                         
 -10   3   5          0.48         37.02        13.49 o                         
  -9   3   5       1749.85       1868.52       103.96 o                         
  -8   3   5        579.07        594.34         6.28 o                         
  -7   3   5       1190.91       1249.54         6.65 o                         
  -6   3   5       2256.48       2260.09        28.29 o                         
  -5   3   5         51.95         66.00         6.92 o                         
  -4   3   5       4450.48       4462.77        20.79 o                         
  -3   3   5       1613.14       1635.35        23.07 o                         
  -2   3   5       2699.41       2662.01        36.87 o                         
  -1   3   5       1415.25       1318.83         9.64 o                         
   0   3   5         16.81         26.72         4.33 o                         
   1   3   5       2615.21       2385.62        43.48 o                         
   2   3   5       2151.01       2236.46        52.76 o                         
   3   3   5       3472.01       3189.59        53.99 o                         
   4   3   5       1335.99       1313.65         9.64 o                         
   5   3   5        278.14        276.25         7.95 o                         
   6   3   5        475.65        471.11        12.12 o                         
   7   3   5        582.29        596.98        34.13 o                         
   8   3   5        219.71        209.89        20.51 o                         
   9   3   5        690.47        741.44        12.88 o                         
  10   3   5         36.57         29.01        13.15 o                         
 -11   4   5         65.83         85.88         9.95 o                         
 -10   4   5        618.53        578.10        41.57 o                         
  -9   4   5         12.78         33.60         7.98 o                         
  -8   4   5        589.42        582.95         6.36 o                         
  -7   4   5        717.20        732.74         8.19 o                         
  -6   4   5         50.89         54.99         5.43 o                         
  -5   4   5       2629.18       2657.91        22.57 o                         
  -4   4   5         63.76         54.73         6.48 o                         
  -3   4   5       1651.43       1557.80        15.27 o                         
  -2   4   5        586.19        577.75        13.03 o                         
  -1   4   5         22.50         59.00        12.40 o                         
   0   4   5       2447.98       2438.66        18.39 o                         
   1   4   5        414.35        438.07         5.93 o                         
   2   4   5       1573.13       1506.77         9.12 o                         
   3   4   5        318.40        297.97         8.58 o                         
   4   4   5         19.15         39.95        10.20 o                         
   5   4   5        399.47        481.50         7.91 o                         
   6   4   5        174.48        196.12         8.32 o                         
   7   4   5        319.31        336.49         9.50 o                         
   8   4   5        103.79        139.72        20.59 o                         
   9   4   5         17.47         43.92        12.90 o                         
  10   4   5         66.35         91.02        17.28 o                         
 -10   5   5          0.22         12.22        22.29 o                         
  -9   5   5        180.56        178.47        14.01 o                         
  -8   5   5         21.49         40.16         6.23 o                         
  -7   5   5        340.17        348.14        22.48 o                         
  -6   5   5          4.01         -0.70         5.70 o                         
  -5   5   5          2.72          0.00         5.05 o                         
  -4   5   5        659.21        617.33         6.36 o                         
  -3   5   5        213.09        239.29         6.39 o                         
  -2   5   5       1702.06       1632.45        13.43 o                         
  -1   5   5        326.14        340.84         8.26 o                         
   0   5   5         84.12        115.15         7.60 o                         
   1   5   5        433.41        466.58        15.50 o                         
   2   5   5        399.09        419.08         6.50 o                         
   3   5   5        225.95        225.17         4.77 o                         
   4   5   5        353.02        378.31         9.89 o                         
   5   5   5          0.51         29.08         6.39 o                         
   6   5   5        136.47        164.91        11.70 o                         
   7   5   5         67.60         89.63         9.78 o                         
   8   5   5         40.23        106.84        21.18 o                         
   9   5   5         30.94         24.20        13.02 o                         
 -10   6   5        139.18        134.47         7.72 o                         
  -9   6   5         57.10         57.46         7.44 o                         
  -8   6   5        282.45        253.35         6.34 o                         
  -7   6   5          6.01         12.79         5.72 o                         
  -6   6   5         41.08         49.22         4.93 o                         
  -5   6   5         17.24         21.25         6.99 o                         
  -4   6   5        252.10        266.08         5.89 o                         
  -3   6   5        485.19        480.41         8.11 o                         
  -2   6   5        304.95        316.29         6.60 o                         
  -1   6   5         52.94         48.26         6.25 o                         
   0   6   5        219.92        233.75         5.39 o                         
   1   6   5        103.20         96.45         5.50 o                         
   2   6   5        529.79        550.26         7.18 o                         
   3   6   5         18.89         26.81         4.83 o                         
   4   6   5        492.76        457.46        10.81 o                         
   5   6   5         62.03         41.88         6.32 o                         
   6   6   5          3.12         32.08         7.97 o                         
   7   6   5         53.49         28.25         8.50 o                         
   8   6   5         41.01         76.41        14.67 o                         
   9   6   5         32.58         46.92         9.97 o                         
  -9   7   5        208.37        169.21        17.10 o                         
  -8   7   5         99.06        136.87        36.84 o                         
  -7   7   5         44.68         65.73        10.83 o                         
  -6   7   5        680.36        749.14        11.57 o                         
  -5   7   5          0.05         -7.91        10.70 o                         
  -4   7   5        462.60        469.28         8.77 o                         
  -3   7   5        240.01        245.11         4.60 o                         
  -2   7   5         96.80        105.81         4.55 o                         
  -1   7   5        908.29        922.25        62.57 o                         
   0   7   5         50.68         61.55        11.59 o                         
   1   7   5        567.69        563.44         7.83 o                         
   2   7   5         47.35         63.42         8.06 o                         
   3   7   5         81.41         92.53        10.61 o                         
   4   7   5        498.96        478.55        13.10 o                         
   5   7   5          0.44         -8.71         8.71 o                         
   6   7   5        368.79        442.97        21.55 o                         
   7   7   5         56.72         42.18         9.33 o                         
   8   7   5         51.79         65.58        35.02 o                         
  -8   8   5        432.59        443.83        17.72 o                         
  -7   8   5        456.61        449.06        83.70 o                         
  -6   8   5        195.22        177.30        11.08 o                         
  -5   8   5       1122.30       1135.34        40.40 o                         
  -4   8   5        127.52        145.39        11.60 o                         
  -3   8   5       1165.08       1137.26        19.66 o                         
  -2   8   5       1454.42       1456.88        11.08 o                         
  -1   8   5        420.24        429.20        28.39 o                         
   0   8   5       1759.95       1743.67        11.49 o                         
   1   8   5         38.45         46.14         5.62 o                         
   2   8   5        754.59        716.15        21.03 o                         
   3   8   5        862.68        838.36         7.88 o                         
   4   8   5        119.19         97.93         6.60 o                         
   5   8   5        936.22        913.78        14.45 o                         
   6   8   5          5.25         14.35        10.97 o                         
   7   8   5        287.84        282.58         7.83 o                         
  -7   9   5        183.35        172.00        14.78 o                         
  -6   9   5        407.11        387.85        19.97 o                         
  -5   9   5         64.04         59.11         9.52 o                         
  -4   9   5        748.26        703.70        15.53 o                         
  -3   9   5        213.41        215.39         8.45 o                         
  -2   9   5        421.12        435.71         4.85 o                         
  -1   9   5       1463.23       1530.73        17.45 o                         
   0   9   5          1.34          6.76        12.37 o                         
   1   9   5       1548.17       1532.37        14.29 o                         
   2   9   5        457.34        476.17         5.72 o                         
   3   9   5        279.19        301.26        16.17 o                         
   4   9   5        839.82        812.52         9.45 o                         
   5   9   5         22.79         -2.31        11.62 o                         
  -5  10   5        331.37        279.53        13.69 o                         
  -4  10   5          0.77        -10.35        22.73 o                         
  -3  10   5        439.39        425.54         9.64 o                         
  -2  10   5        199.24        184.60         8.05 o                         
  -1  10   5         52.21         53.63         4.99 o                         
   0  10   5        458.62        515.16        12.23 o                         
   1  10   5         73.57         82.33         6.25 o                         
   2  10   5        252.22        253.33         5.29 o                         
   3  10   5        175.72        172.58        10.39 o                         
   4  10   5         15.53         27.75        14.26 o                         
 -11   0   6         68.07         32.19        15.81 o                         
 -10   0   6        643.87        651.45        66.88 o                         
  -9   0   6         21.51         26.75         9.02 o                         
  -8   0   6       1964.46       2002.05       111.97 o                         
  -7   0   6        907.48        916.87         9.58 o                         
  -6   0   6       1167.88       1159.78        10.00 o                         
  -5   0   6       3843.62       3798.39        12.07 o                         
  -4   0   6        124.59        115.48         5.53 o                         
  -3   0   6       5991.89       5913.79        98.82 o                         
  -2   0   6       4186.94       3930.37       152.50 o                         
  -1   0   6        676.97        695.65        30.95 o                         
   0   0   6       6183.07       6039.35        24.52 o                         
   1   0   6       1981.62       1981.22         8.73 o                         
   2   0   6       3427.91       3279.77        19.87 o                         
   3   0   6       2067.18       1994.49        10.19 o                         
   4   0   6        182.62        190.96         7.93 o                         
   5   0   6        561.18        534.92        13.02 o                         
   6   0   6        418.17        401.98        13.64 o                         
   7   0   6        112.44        154.59        13.80 o                         
   8   0   6        562.70        568.30        18.34 o                         
   9   0   6        112.77        133.36        16.17 o                         
  10   0   6         68.09         35.96        17.36 o                         
 -11   1   6        449.06        438.16        12.98 o                         
 -10   1   6          0.82         -7.36         7.36 o                         
  -9   1   6       1177.68       1239.37        48.72 o                         
  -8   1   6        314.16        352.58        19.13 o                         
  -7   1   6       1012.23       1026.27         7.91 o                         
  -6   1   6       2159.51       2203.55        22.91 o                         
  -5   1   6         43.11         48.35         7.12 o                         
  -4   1   6       4112.83       4203.19        21.53 o                         
  -3   1   6       1457.79       1478.98        10.21 o                         
  -2   1   6       2536.99       2546.60        40.30 o                         
  -1   1   6       4723.02       4583.90        41.14 o                         
   0   1   6        118.72        123.22         4.20 o                         
   1   1   6       2894.11       2824.39        52.27 o                         
   2   1   6       1172.26       1112.40         7.92 o                         
   3   1   6       1092.92       1020.43         7.08 o                         
   4   1   6       1778.71       1696.07         8.91 o                         
   5   1   6        114.13        105.99         6.34 o                         
   6   1   6        554.17        517.37        10.04 o                         
   7   1   6         74.72        105.65         9.90 o                         
   8   1   6        182.82        204.95        25.58 o                         
   9   1   6        210.01        245.86        15.14 o                         
  10   1   6         50.99         40.95        12.20 o                         
 -11   2   6         17.09         29.41        10.69 o                         
 -10   2   6          6.87         -0.93         8.82 o                         
  -9   2   6          0.26          1.44         7.51 o                         
  -8   2   6         10.39         29.98         6.15 o                         
  -7   2   6         58.92         68.42         8.24 o                         
  -6   2   6          5.89         -3.13         9.96 o                         
  -5   2   6        375.97        354.89         5.22 o                         
  -4   2   6         31.86         27.35         5.70 o                         
  -3   2   6        471.26        441.03         8.55 o                         
  -2   2   6         84.85         80.15         4.13 o                         
  -1   2   6          7.64          7.85         3.80 o                         
   0   2   6       1201.32       1258.61        27.85 o                         
   1   2   6         93.12         93.29         4.45 o                         
   2   2   6        752.75        710.83         7.16 o                         
   3   2   6        222.57        240.43         5.72 o                         
   4   2   6         85.16         90.95         6.51 o                         
   5   2   6       1107.00       1164.71        40.53 o                         
   6   2   6        160.31        198.23        42.06 o                         
   7   2   6        599.41        592.44        44.38 o                         
   8   2   6          8.48         10.80        14.13 o                         
   9   2   6         17.39         33.20        11.60 o                         
  10   2   6         70.40         65.73        23.82 o                         
 -10   3   6         62.36         90.36         7.67 o                         
  -9   3   6         70.04        105.25        19.77 o                         
  -8   3   6          8.22         32.24         8.05 o                         
  -7   3   6         11.68          7.69         6.00 o                         
  -6   3   6          0.73         -4.37         4.37 o                         
  -5   3   6        123.39        119.29         6.89 o                         
  -4   3   6        150.73        146.15         5.41 o                         
  -3   3   6          5.59         10.73         4.31 o                         
  -2   3   6          7.12         21.98         4.35 o                         
  -1   3   6         80.74         82.93         3.95 o                         
   0   3   6        446.05        514.34        11.11 o                         
   1   3   6         43.91         58.22         4.34 o                         
   2   3   6          0.81          7.83         4.70 o                         
   3   3   6          6.47         46.23         5.12 o                         
   4   3   6        316.34        269.30         7.62 o                         
   5   3   6         60.96        111.50         7.98 o                         
   6   3   6         53.24         70.72        30.77 o                         
   7   3   6         10.69         45.78        10.42 o                         
   8   3   6         17.30          6.92        28.73 o                         
   9   3   6         71.55         99.27        12.53 o                         
  10   3   6         13.06         10.33        17.83 o                         
 -10   4   6        170.21        158.54        22.89 o                         
  -9   4   6         17.75         40.49         7.80 o                         
  -8   4   6        317.98        283.74        10.81 o                         
  -7   4   6        137.14        175.93         7.52 o                         
  -6   4   6        194.68        198.55         5.97 o                         
  -5   4   6       1377.34       1354.60        42.32 o                         
  -4   4   6         16.59         23.55         5.44 o                         
  -3   4   6       2536.89       2438.20        14.85 o                         
  -2   4   6       1260.26       1260.46         9.12 o                         
  -1   4   6        788.68        801.44         5.34 o                         
   0   4   6       2221.69       2156.60        18.70 o                         
   1   4   6        157.35        187.67         4.89 o                         
   2   4   6        788.80        797.18         8.73 o                         
   3   4   6       1361.66       1246.83        22.31 o                         
   4   4   6         69.48         77.56         6.70 o                         
   5   4   6       1028.91       1025.95        18.70 o                         
   6   4   6          6.86         27.11         8.14 o                         
   7   4   6        196.28        194.82        11.60 o                         
   8   4   6         37.53         60.73        21.26 o                         
   9   4   6          3.91        -12.37        21.18 o                         
 -10   5   6         55.85         61.87         7.57 o                         
  -9   5   6         41.90         56.92         8.72 o                         
  -8   5   6        222.54        207.76         6.97 o                         
  -7   5   6        193.02        190.81         7.40 o                         
  -6   5   6       1428.20       1388.49        39.97 o                         
  -5   5   6        235.98        207.30         6.28 o                         
  -4   5   6       1216.48       1255.33        16.44 o                         
  -3   5   6        615.44        624.23        10.39 o                         
  -2   5   6        449.76        489.64        15.09 o                         
  -1   5   6       4529.23       4438.56       123.26 o                         
   0   5   6         50.84         73.57         4.86 o                         
   1   5   6       2452.29       2526.45        18.38 o                         
   2   5   6        640.49        663.33         6.55 o                         
   3   5   6        196.02        194.59         7.58 o                         
   4   5   6       2338.73       2396.12        30.54 o                         
   5   5   6         13.61         36.26         7.25 o                         
   6   5   6       1193.96       1229.54        62.36 o                         
   7   5   6        134.73        126.02        16.17 o                         
   8   5   6        105.68         72.69        10.34 o                         
   9   5   6        281.63        343.36        12.87 o                         
  -9   6   6         76.87         71.58         7.63 o                         
  -8   6   6        705.86        766.25         9.35 o                         
  -7   6   6        536.42        560.87         7.80 o                         
  -6   6   6        206.61        230.18         6.02 o                         
  -5   6   6       1413.15       1469.83         8.44 o                         
  -4   6   6        129.93        109.50        15.97 o                         
  -3   6   6       1513.18       1594.00        10.42 o                         
  -2   6   6       1180.26       1166.42         5.88 o                         
  -1   6   6        281.36        297.21         6.56 o                         
   0   6   6       2247.48       2265.84        17.53 o                         
   1   6   6        141.72        167.10         6.10 o                         
   2   6   6       1897.05       1914.41        16.97 o                         
   3   6   6        715.78        724.90         9.20 o                         
   4   6   6        317.06        373.27        11.01 o                         
   5   6   6        793.10        820.18        15.27 o                         
   6   6   6         67.56         97.26        34.20 o                         
   7   6   6        461.99        513.09        11.16 o                         
   8   6   6        266.87        292.28        21.36 o                         
  -8   7   6         79.59         66.58         7.44 o                         
  -7   7   6        377.53        358.79         8.96 o                         
  -6   7   6        433.14        420.74         4.90 o                         
  -5   7   6          0.34          2.57         6.25 o                         
  -4   7   6        873.44        877.33         8.79 o                         
  -3   7   6        237.08        236.94         4.84 o                         
  -2   7   6        434.57        432.26         7.96 o                         
  -1   7   6        620.08        664.04         7.05 o                         
   0   7   6          4.63         25.48         6.06 o                         
   1   7   6        913.32        900.72        10.31 o                         
   2   7   6        238.71        238.17         5.41 o                         
   3   7   6        319.46        291.13         7.30 o                         
   4   7   6        299.86        380.19        14.93 o                         
   5   7   6          7.46         20.71         5.78 o                         
   6   7   6        175.85        178.99        21.18 o                         
   7   7   6        161.04        174.06         9.46 o                         
  -7   8   6         42.30         29.58        10.85 o                         
  -6   8   6          0.45         -2.00         9.29 o                         
  -5   8   6        126.67        118.72         8.94 o                         
  -4   8   6         50.88         50.81         4.99 o                         
  -3   8   6        122.78        131.99        22.81 o                         
  -2   8   6          9.29         18.50         6.94 o                         
  -1   8   6         48.93         55.20         7.12 o                         
   0   8   6          3.57          8.72         6.87 o                         
   1   8   6          0.32          7.51         6.46 o                         
   2   8   6         18.04         31.87         6.33 o                         
   3   8   6         16.22         19.10         6.21 o                         
   4   8   6         56.53        101.73         6.94 o                         
   5   8   6          6.02        -11.56        12.00 o                         
   6   8   6          3.40         -4.02         7.73 o                         
  -6   9   6         34.79         21.35        26.84 o                         
  -5   9   6          0.02         22.34        40.20 o                         
  -4   9   6        158.95        172.47        16.61 o                         
  -3   9   6         27.06         23.75         4.75 o                         
  -2   9   6         72.42         85.84         8.19 o                         
  -1   9   6         93.74        107.76         7.21 o                         
   0   9   6         13.69         23.44         4.57 o                         
   1   9   6        176.68        177.13         5.61 o                         
   2   9   6         19.94         20.51         5.44 o                         
   3   9   6         53.92         44.69        16.85 o                         
   4   9   6          1.31          0.55         5.59 o                         
   5   9   6          2.91         -8.31        11.27 o                         
  -3  10   6        263.47        213.43         9.61 o                         
  -2  10   6        252.92        264.51         6.43 o                         
  -1  10   6        111.72        108.33         9.86 o                         
   0  10   6        114.32        117.73        15.47 o                         
   1  10   6         17.11         22.86         5.20 o                         
   2  10   6         71.70         71.60         5.48 o                         
 -11   1   7         93.12         97.56        10.23 o                         
 -10   1   7          0.06         -2.95         9.36 o                         
  -9   1   7         67.86         69.48         8.04 o                         
  -8   1   7         28.38         31.92         5.87 o                         
  -7   1   7         27.17         19.15         5.92 o                         
  -6   1   7        436.96        477.61        18.31 o                         
  -5   1   7         43.13         35.71         6.79 o                         
  -4   1   7        750.27        755.61         6.90 o                         
  -3   1   7         92.49         93.08         6.33 o                         
  -2   1   7         53.33         65.58         4.06 o                         
  -1   1   7         51.80         48.33         4.56 o                         
   0   1   7         12.17         43.13         4.66 o                         
   1   1   7       1687.55       1622.94        17.64 o                         
   2   1   7          5.00         28.25         7.18 o                         
   3   1   7        597.43        600.28         8.43 o                         
   4   1   7        459.09        458.47         6.26 o                         
   5   1   7          0.21         47.25         8.42 o                         
   6   1   7       1116.65       1071.63        50.95 o                         
   7   1   7         41.72         53.57        29.01 o                         
   8   1   7        124.80        143.48        26.40 o                         
   9   1   7        139.41        190.77        29.53 o                         
 -11   2   7        280.45        266.85        21.37 o                         
 -10   2   7        329.27        338.62        31.31 o                         
  -9   2   7         19.96         54.33         8.04 o                         
  -8   2   7        355.76        344.62        38.57 o                         
  -7   2   7       1506.68       1600.96        43.46 o                         
  -6   2   7        407.63        425.30         9.04 o                         
  -5   2   7       2006.39       2042.46         8.75 o                         
  -4   2   7         13.33          6.79         4.86 o                         
  -3   2   7        701.54        716.56         5.04 o                         
  -2   2   7       2326.68       2336.29        30.69 o                         
  -1   2   7        383.43        424.47        10.44 o                         
   0   2   7       3181.00       3168.15        10.50 o                         
   1   2   7         15.13         11.79         4.90 o                         
   2   2   7       1177.79       1197.27         8.49 o                         
   3   2   7       1320.39       1320.93        15.98 o                         
   4   2   7        153.96        183.82         9.96 o                         
   5   2   7       1703.85       1674.27        12.14 o                         
   6   2   7         75.93         99.94        21.34 o                         
   7   2   7        417.94        437.27        14.52 o                         
   8   2   7        394.10        411.54        16.64 o                         
   9   2   7          1.78          7.61        13.02 o                         
 -10   3   7         16.09         38.17         7.72 o                         
  -9   3   7       1690.81       1663.99        41.75 o                         
  -8   3   7        320.11        326.28         8.08 o                         
  -7   3   7       1079.02       1062.51        20.40 o                         
  -6   3   7       1366.88       1463.49         8.23 o                         
  -5   3   7         31.21         42.01         5.22 o                         
  -4   3   7       3123.65       3217.97        17.23 o                         
  -3   3   7       1499.90       1534.33         9.00 o                         
  -2   3   7       2413.30       2358.24        14.83 o                         
  -1   3   7       2610.86       2510.90        60.99 o                         
   0   3   7         89.41         98.85         4.78 o                         
   1   3   7       3069.50       3090.36        20.66 o                         
   2   3   7        791.05        770.45         6.75 o                         
   3   3   7       1628.82       1621.67        19.43 o                         
   4   3   7       1291.87       1277.57        10.45 o                         
   5   3   7         66.39         46.54         8.55 o                         
   6   3   7        749.54        811.30        17.46 o                         
   7   3   7        364.49        382.55        11.23 o                         
   8   3   7        289.21        291.62        22.99 o                         
   9   3   7        337.65        341.32        34.49 o                         
 -10   4   7        304.82        277.48        19.40 o                         
  -9   4   7         65.45         63.50         7.65 o                         
  -8   4   7        877.84        893.36        10.92 o                         
  -7   4   7        531.75        560.29         7.99 o                         
  -6   4   7        421.44        388.12         7.95 o                         
  -5   4   7       1198.55       1203.80         6.86 o                         
  -4   4   7        173.31        176.98         6.15 o                         
  -3   4   7       1563.64       1563.30         6.61 o                         
  -2   4   7       1531.69       1441.58        10.97 o                         
  -1   4   7        565.19        607.51         5.98 o                         
   0   4   7       1932.67       1865.64        15.85 o                         
   1   4   7         60.07         70.06         8.89 o                         
   2   4   7       1017.04       1000.92         9.95 o                         
   3   4   7        693.41        665.01         8.74 o                         
   4   4   7        118.39        146.84         7.13 o                         
   5   4   7        574.67        596.06         7.69 o                         
   6   4   7         30.44         26.61         9.57 o                         
   7   4   7        209.73        222.86        36.84 o                         
   8   4   7         72.21         75.88        10.87 o                         
  -9   5   7        197.64        207.90        15.04 o                         
  -8   5   7          8.39         -7.00         7.00 o                         
  -7   5   7         82.63         78.45         7.80 o                         
  -6   5   7        218.24        220.49         6.11 o                         
  -5   5   7          4.92         11.47         5.61 o                         
  -4   5   7       1244.27       1143.95         7.76 o                         
  -3   5   7         52.86         49.46         6.95 o                         
  -2   5   7        413.35        370.45         7.39 o                         
  -1   5   7        247.17        243.80        18.11 o                         
   0   5   7        131.31        133.64        13.87 o                         
   1   5   7        367.53        330.95        11.85 o                         
   2   5   7        382.27        387.97         7.48 o                         
   3   5   7         69.24         97.20         7.47 o                         
   4   5   7        182.59        164.06        14.36 o                         
   5   5   7          2.77         -0.72         7.69 o                         
   6   5   7         18.57         57.95        15.27 o                         
   7   5   7          4.87         19.13        10.53 o                         
   8   5   7          1.85         -6.22        19.38 o                         
  -9   6   7         55.20         68.45        21.52 o                         
  -8   6   7        512.66        499.12        12.94 o                         
  -7   6   7          6.94         20.36         8.97 o                         
  -6   6   7          7.97          6.02         9.37 o                         
  -5   6   7        223.11        250.34         7.33 o                         
  -4   6   7        314.94        360.90        17.13 o                         
  -3   6   7        599.12        622.97         8.42 o                         
  -2   6   7         38.08         48.54         6.87 o                         
  -1   6   7         46.86         71.36         5.15 o                         
   0   6   7         88.37         67.07         7.55 o                         
   1   6   7         30.96         43.04         6.14 o                         
   2   6   7        276.62        256.93         7.33 o                         
   3   6   7         16.17         54.88        15.09 o                         
   4   6   7         69.84         65.28         6.43 o                         
   5   6   7         25.41         16.14         9.76 o                         
   6   6   7          0.69         36.28         9.77 o                         
   7   6   7         23.82          2.13        12.79 o                         
  -8   7   7        177.14        209.93        19.56 o                         
  -7   7   7        101.04         90.44        13.17 o                         
  -6   7   7        628.09        637.19         8.32 o                         
  -5   7   7          8.59          3.49         5.02 o                         
  -4   7   7        465.55        467.80        10.00 o                         
  -3   7   7        222.38        225.94         8.91 o                         
  -2   7   7        278.19        298.17         7.72 o                         
  -1   7   7        490.69        539.56        16.43 o                         
   0   7   7         23.23         36.15         6.64 o                         
   1   7   7        342.89        408.43         8.32 o                         
   2   7   7        198.39        187.10         7.32 o                         
   3   7   7        241.03        256.53         8.21 o                         
   4   7   7        326.13        336.89         6.61 o                         
   5   7   7         56.19         33.85        13.07 o                         
   6   7   7         98.70         89.64         9.50 o                         
  -7   8   7        247.93        209.09        11.92 o                         
  -6   8   7         42.79          4.43         9.95 o                         
  -5   8   7        729.10        692.79         8.29 o                         
  -4   8   7         12.09          3.81         8.17 o                         
  -3   8   7        641.04        651.42         7.01 o                         
  -2   8   7        406.87        423.65        38.08 o                         
  -1   8   7        197.02        249.04         8.27 o                         
   0   8   7        926.04        974.91        13.74 o                         
   1   8   7         15.17         18.99         7.06 o                         
   2   8   7        636.27        653.78         7.05 o                         
   3   8   7        435.95        452.28         9.00 o                         
   4   8   7        161.98        172.51         8.69 o                         
   5   8   7        578.59        615.46        20.56 o                         
  -5   9   7         35.54         21.35         9.16 o                         
  -4   9   7        423.72        432.33         5.09 o                         
  -3   9   7         75.95         85.34         5.07 o                         
  -2   9   7        111.99        115.14         5.81 o                         
  -1   9   7        673.12        655.37        25.09 o                         
   0   9   7         19.22         59.78        13.36 o                         
   1   9   7        756.66        779.08         9.15 o                         
   2   9   7        101.64        114.31         7.72 o                         
   3   9   7         60.95         66.75         7.47 o                         
 -10   0   8        551.56        539.14        41.44 o                         
  -9   0   8          1.73         34.35        12.97 o                         
  -8   0   8       1219.79       1204.70        64.79 o                         
  -7   0   8        840.06        859.88        92.87 o                         
  -6   0   8        773.09        754.66        20.90 o                         
  -5   0   8       2834.76       2858.38        32.91 o                         
  -4   0   8        263.62        264.57        27.23 o                         
  -3   0   8       3159.69       3129.18        11.85 o                         
  -2   0   8       4683.43       4495.93        13.48 o                         
  -1   0   8        877.91        871.88        12.35 o                         
   0   0   8       3995.13       3817.61        76.55 o                         
   1   0   8        255.78        266.17         7.27 o                         
   2   0   8        900.60        869.05        16.38 o                         
   3   0   8       1801.85       1667.20        24.13 o                         
   4   0   8         46.10         37.43         8.16 o                         
   5   0   8        941.32        829.85        53.53 o                         
   6   0   8         26.40         54.92        14.11 o                         
   7   0   8        193.13        205.74        16.12 o                         
   8   0   8         92.16         97.09        17.05 o                         
   9   0   8        112.30         96.47        18.50 o                         
 -10   1   8          6.83          2.34        10.72 o                         
  -9   1   8        720.97        737.84        11.36 o                         
  -8   1   8        186.68        198.18         8.54 o                         
  -7   1   8       1066.76       1013.12        10.63 o                         
  -6   1   8        755.48        810.59         9.20 o                         
  -5   1   8          6.34         12.06         6.35 o                         
  -4   1   8       2489.65       2395.97        17.62 o                         
  -3   1   8       1444.22       1368.37        12.84 o                         
  -2   1   8       2728.86       2714.77        29.41 o                         
  -1   1   8       2477.87       2367.79        20.70 o                         
   0   1   8         62.51         85.63         6.56 o                         
   1   1   8       1795.52       1789.03        17.15 o                         
   2   1   8       1256.06       1153.06         6.82 o                         
   3   1   8        903.85        865.58         6.87 o                         
   4   1   8       1440.91       1362.50        16.90 o                         
   5   1   8         47.41         60.73        11.03 o                         
   6   1   8        492.14        510.28        13.80 o                         
   7   1   8        118.01        156.05        28.62 o                         
   8   1   8        111.39        104.09        16.20 o                         
   9   1   8        198.86        204.99        25.03 o                         
 -10   2   8         42.84         21.33        11.01 o                         
  -9   2   8         37.09         58.06        17.24 o                         
  -8   2   8          3.61          4.50        10.10 o                         
  -7   2   8         91.18         80.39         8.49 o                         
  -6   2   8          1.39         20.54         5.97 o                         
  -5   2   8        680.40        626.80         7.20 o                         
  -4   2   8        337.52        367.52         7.25 o                         
  -3   2   8         53.36         50.44         5.39 o                         
  -2   2   8         94.54        126.37        12.73 o                         
  -1   2   8        291.57        274.74        23.01 o                         
   0   2   8        773.88        753.89         6.66 o                         
   1   2   8          0.98         68.24         5.57 o                         
   2   2   8        530.02        496.45        20.35 o                         
   3   2   8         34.50         27.08        10.60 o                         
   4   2   8         21.43         32.86         7.15 o                         
   5   2   8        127.03        123.86         8.76 o                         
   6   2   8         59.38         89.42        10.25 o                         
   7   2   8        118.37        124.37        13.54 o                         
   8   2   8          5.16        -11.38        11.38 o                         
 -10   3   8          2.54         -7.98         7.98 o                         
  -9   3   8          8.02         14.76         6.18 o                         
  -8   3   8         39.15         39.10         6.68 o                         
  -7   3   8         40.75         38.20         5.72 o                         
  -6   3   8          1.62         14.59         5.76 o                         
  -5   3   8         16.77         28.22         5.47 o                         
  -4   3   8        161.98        180.38         5.72 o                         
  -3   3   8          1.08         11.96         5.31 o                         
  -2   3   8        143.18        137.85         6.90 o                         
  -1   3   8        151.45        138.88        17.80 o                         
   0   3   8          4.70         25.82         5.22 o                         
   1   3   8        179.44        176.70         8.94 o                         
   2   3   8          6.44         51.30         7.96 o                         
   3   3   8          1.80         30.20         6.17 o                         
   4   3   8         41.89         36.98         8.77 o                         
   5   3   8          8.68         14.41         7.23 o                         
   6   3   8         40.36         40.50         7.68 o                         
   7   3   8          6.45         26.16        10.56 o                         
   8   3   8          0.41         10.72        11.57 o                         
  -9   4   8         12.49         28.32         6.99 o                         
  -8   4   8        233.55        240.69         9.52 o                         
  -7   4   8        328.94        358.26         6.07 o                         
  -6   4   8         66.91         71.69         9.07 o                         
  -5   4   8       1191.53       1186.65         7.63 o                         
  -4   4   8         46.39         66.88         9.04 o                         
  -3   4   8        973.81        965.01         7.82 o                         
  -2   4   8        470.32        450.39        15.35 o                         
  -1   4   8          2.41         24.02         6.63 o                         
   0   4   8        890.18        864.98        13.54 o                         
   1   4   8        296.38        281.59        19.30 o                         
   2   4   8        549.63        496.18         7.00 o                         
   3   4   8        254.15        268.07         8.12 o                         
   4   4   8         56.89         81.27         9.60 o                         
   5   4   8         98.33        104.99        12.73 o                         
   6   4   8          1.41          5.34        10.36 o                         
   7   4   8         45.40         35.74        18.19 o                         
   8   4   8         11.24        -12.69        19.87 o                         
  -9   5   8         83.89         83.20         8.61 o                         
  -8   5   8        111.70         91.80        22.95 o                         
  -7   5   8        169.35        218.20         8.06 o                         
  -6   5   8        824.87        828.73         8.33 o                         
  -5   5   8        205.92        234.03         7.49 o                         
  -4   5   8        669.95        687.32         6.43 o                         
  -3   5   8         91.56         85.26         6.35 o                         
  -2   5   8        212.22        242.83         9.12 o                         
  -1   5   8       1122.74       1110.66        16.46 o                         
   0   5   8          4.22         12.99        10.49 o                         
   1   5   8        875.48        858.99         7.25 o                         
   2   5   8        171.74        203.11         8.33 o                         
   3   5   8        214.01        245.35         8.32 o                         
   4   5   8        348.22        322.99         8.65 o                         
   5   5   8          0.14         -4.58         7.43 o                         
   6   5   8        196.20        175.11         9.97 o                         
   7   5   8         88.16         83.69        20.87 o                         
  -8   6   8        439.80        457.55        41.53 o                         
  -7   6   8        223.78        213.98        19.89 o                         
  -6   6   8        105.10        103.41         5.65 o                         
  -5   6   8       1031.64       1105.03        28.47 o                         
  -4   6   8         51.76         54.05         7.04 o                         
  -3   6   8       1222.11       1273.90         9.53 o                         
  -2   6   8        694.28        715.20         7.02 o                         
  -1   6   8        292.67        290.18         7.92 o                         
   0   6   8       1591.08       1637.39         8.80 o                         
   1   6   8         18.44         33.99         7.26 o                         
   2   6   8        942.09        979.16        35.46 o                         
   3   6   8        417.63        433.80         8.49 o                         
   4   6   8         47.91         66.28         8.44 o                         
   5   6   8        762.51        833.78        14.44 o                         
   6   6   8         62.55         90.50        33.22 o                         
  -7   7   8        313.45        313.20         8.83 o                         
  -6   7   8        235.35        240.79         5.93 o                         
  -5   7   8         11.98         30.03         9.61 o                         
  -4   7   8        494.07        485.31         9.81 o                         
  -3   7   8        468.11        468.19        14.39 o                         
  -2   7   8        420.20        408.93         9.93 o                         
  -1   7   8        565.48        597.11         8.81 o                         
   0   7   8         15.85         44.90         9.91 o                         
   1   7   8        345.62        359.56        15.97 o                         
   2   7   8        222.72        193.11         7.36 o                         
   3   7   8        120.48        116.30         8.43 o                         
   4   7   8        410.60        388.15         9.55 o                         
   5   7   8          1.10          8.79         7.88 o                         
  -6   8   8         12.69         28.90        10.18 o                         
  -5   8   8         89.49         98.00        12.69 o                         
  -4   8   8          0.05          5.81         5.56 o                         
  -3   8   8         58.54         36.25         8.73 o                         
  -2   8   8         38.52         37.66         5.93 o                         
  -1   8   8         39.96         64.06         6.48 o                         
   0   8   8        111.60        127.85         6.44 o                         
   1   8   8          0.79         25.72         6.16 o                         
   2   8   8        124.38        124.19         8.50 o                         
   3   8   8         85.11        142.16         7.36 o                         
   4   8   8         65.74         75.24         8.15 o                         
  -3   9   8         37.30         62.65         5.76 o                         
  -2   9   8         27.83         42.04        28.96 o                         
  -1   9   8        141.09        144.46         9.04 o                         
   0   9   8          1.81          9.78         6.12 o                         
   1   9   8         74.49         78.40         6.18 o                         
 -10   1   9          4.91         43.28         9.80 o                         
  -9   1   9        343.28        355.15        14.52 o                         
  -8   1   9         21.53         33.84         8.73 o                         
  -7   1   9         44.62         31.68         8.19 o                         
  -6   1   9        550.62        597.19         7.57 o                         
  -5   1   9          7.51         12.13         7.13 o                         
  -4   1   9        736.26        720.26         8.86 o                         
  -3   1   9         60.84         50.46        10.21 o                         
  -2   1   9          8.01          5.66         5.39 o                         
  -1   1   9        258.54        251.55         7.39 o                         
   0   1   9         44.37         51.07         7.05 o                         
   1   1   9       1206.28       1160.22         7.27 o                         
   2   1   9         19.06         22.51         5.33 o                         
   3   1   9        237.86        212.76         8.37 o                         
   4   1   9         12.81         12.62         6.45 o                         
   5   1   9         40.87         49.60         9.53 o                         
   6   1   9        174.59        157.42        10.72 o                         
   7   1   9         63.92         59.50        11.30 o                         
   8   1   9         17.81         16.16        14.83 o                         
 -10   2   9        419.89        472.04        25.09 o                         
  -9   2   9         98.28        134.16         8.24 o                         
  -8   2   9        385.34        383.09         7.90 o                         
  -7   2   9        829.12        891.86         8.61 o                         
  -6   2   9         99.43        114.97         6.74 o                         
  -5   2   9        862.03        917.21         9.64 o                         
  -4   2   9         77.92         95.89         6.16 o                         
  -3   2   9        439.08        434.99         8.24 o                         
  -2   2   9        510.69        524.51         8.36 o                         
  -1   2   9        215.94        217.76         6.05 o                         
   0   2   9        785.43        755.66         7.08 o                         
   1   2   9          3.04         15.57         6.00 o                         
   2   2   9        819.73        830.31         7.85 o                         
   3   2   9        210.59        225.29        12.95 o                         
   4   2   9        232.13        275.38         8.00 o                         
   5   2   9        334.32        342.72         8.49 o                         
   6   2   9         17.99         23.62        22.24 o                         
   7   2   9        229.74        242.27        16.28 o                         
   8   2   9        129.55        122.40        18.03 o                         
  -9   3   9        513.15        565.84        31.16 o                         
  -8   3   9        153.45        172.01         7.95 o                         
  -7   3   9        391.12        400.94        16.97 o                         
  -6   3   9        957.75        979.44        10.77 o                         
  -5   3   9          1.11         -7.67         7.67 o                         
  -4   3   9       1667.13       1654.82         9.29 o                         
  -3   3   9        769.26        763.83        18.49 o                         
  -2   3   9       1587.72       1514.90         8.47 o                         
  -1   3   9       1898.16       1831.67        14.76 o                         
   0   3   9        200.55        216.20         7.72 o                         
   1   3   9       1443.32       1389.27        23.48 o                         
   2   3   9        729.75        662.25         9.89 o                         
   3   3   9        623.42        633.34        12.90 o                         
   4   3   9       1834.30       1744.86        13.50 o                         
   5   3   9         49.88         36.15         9.38 o                         
   6   3   9        735.04        803.31        29.97 o                         
   7   3   9        153.27        174.74        41.02 o                         
  -9   4   9         14.35          8.89         9.79 o                         
  -8   4   9        483.64        491.57        10.72 o                         
  -7   4   9        139.93        158.34         6.61 o                         
  -6   4   9        259.40        259.03         5.81 o                         
  -5   4   9        641.03        623.40        33.24 o                         
  -4   4   9         91.34         87.51         7.45 o                         
  -3   4   9       1281.36       1300.88        12.31 o                         
  -2   4   9        927.43        870.42        22.94 o                         
  -1   4   9        426.62        429.50        17.84 o                         
   0   4   9       1342.82       1326.47         8.54 o                         
   1   4   9         81.26         85.22        10.27 o                         
   2   4   9        684.02        689.45         8.13 o                         
   3   4   9        779.04        760.45        15.59 o                         
   4   4   9         53.09         77.04        17.22 o                         
   5   4   9        792.03        809.09        10.06 o                         
   6   4   9         19.96          5.29         9.07 o                         
   7   4   9        168.80        157.02        12.15 o                         
  -8   5   9          9.77          0.43         8.69 o                         
  -7   5   9         23.07         50.37         7.08 o                         
  -6   5   9        148.97        150.80        11.08 o                         
  -5   5   9          1.03          5.01         6.23 o                         
  -4   5   9        204.02        195.17        13.08 o                         
  -3   5   9         40.28         41.79         6.70 o                         
  -2   5   9          6.43         -6.72        14.19 o                         
  -1   5   9        236.15        216.17         7.47 o                         
   0   5   9         31.39         47.89         8.26 o                         
   1   5   9        182.49        178.13        11.33 o                         
   2   5   9         39.03         63.63        12.23 o                         
   3   5   9         25.15         49.87         7.06 o                         
   4   5   9         21.72         41.03         9.08 o                         
   5   5   9          0.78         -3.82        12.53 o                         
   6   5   9          4.83         37.23        10.42 o                         
  -7   6   9         14.63          5.72         8.11 o                         
  -6   6   9         45.64         77.17         6.32 o                         
  -5   6   9         38.15         52.99         5.62 o                         
  -4   6   9        112.79         99.85         5.95 o                         
  -3   6   9         49.41         57.64         7.63 o                         
  -2   6   9         65.78         59.89         7.47 o                         
  -1   6   9         42.98         56.89         6.43 o                         
   0   6   9         66.64         63.78         6.81 o                         
   1   6   9          2.54          6.45         6.48 o                         
   2   6   9         40.31         28.72         8.60 o                         
   3   6   9        136.00        160.87         9.29 o                         
   4   6   9         39.37         52.32         7.68 o                         
   5   6   9        255.05        266.29         9.39 o                         
  -6   7   9        185.94        191.04        10.15 o                         
  -5   7   9         27.58         35.96        10.41 o                         
  -4   7   9        147.73        152.34         6.85 o                         
  -3   7   9         82.02         72.47         6.21 o                         
  -2   7   9        158.04        161.89         6.01 o                         
  -1   7   9        334.81        374.77         9.15 o                         
   0   7   9         26.06         49.46        12.22 o                         
   1   7   9        450.54        479.29         7.57 o                         
   2   7   9         54.80         39.41         7.67 o                         
   3   7   9        274.82        255.06         9.30 o                         
   4   7   9        155.04        162.70         7.11 o                         
  -4   8   9         21.09         40.12        10.38 o                         
  -3   8   9        447.59        519.04         8.70 o                         
  -2   8   9        369.15        374.91         7.67 o                         
  -1   8   9         88.78         99.37         7.71 o                         
   0   8   9        573.27        585.82         7.74 o                         
   1   8   9         50.80         38.96         9.87 o                         
   2   8   9        352.82        343.43         8.76 o                         
  -9   0  10          0.55         16.18        28.96 o                         
  -8   0  10         97.53        126.01        46.22 o                         
  -7   0  10        545.81        579.53        38.26 o                         
  -6   0  10        609.33        664.13        23.77 o                         
  -5   0  10        816.91        812.67        64.74 o                         
  -4   0  10         12.32          9.81         8.94 o                         
  -3   0  10        803.13        814.40         9.55 o                         
  -2   0  10       1330.37       1254.87        10.86 o                         
  -1   0  10        714.58        732.53        22.50 o                         
   0   0  10       1444.56       1399.22        88.59 o                         
   1   0  10         16.53         26.73         8.05 o                         
   2   0  10        514.33        530.08        79.54 o                         
   3   0  10       1164.05       1070.98        11.53 o                         
   4   0  10        218.61        247.39         9.77 o                         
   5   0  10        823.70        873.51        13.29 o                         
   6   0  10          6.05         37.51        15.60 o                         
   7   0  10        191.35        199.03        18.03 o                         
  -9   1  10        498.81        508.92        25.09 o                         
  -8   1  10         51.89         74.20        10.04 o                         
  -7   1  10        452.58        447.45        19.50 o                         
  -6   1  10        428.58        371.52         9.53 o                         
  -5   1  10          9.98         -5.98         6.55 o                         
  -4   1  10       1663.47       1659.42        18.94 o                         
  -3   1  10        670.45        630.34         7.45 o                         
  -2   1  10        970.45        945.50         7.97 o                         
  -1   1  10       1176.56       1160.07         9.10 o                         
   0   1  10         22.03         25.60         6.16 o                         
   1   1  10       1002.29        977.49        10.28 o                         
   2   1  10        655.26        615.44        10.14 o                         
   3   1  10        270.41        263.01         9.36 o                         
   4   1  10        640.03        662.77        13.54 o                         
   5   1  10          0.06         -7.39         8.06 o                         
   6   1  10        231.12        272.51        11.71 o                         
   7   1  10         53.94         56.67        19.61 o                         
  -9   2  10         20.31         20.02        10.36 o                         
  -8   2  10        153.03        162.40        10.51 o                         
  -7   2  10        123.44        131.26        24.46 o                         
  -6   2  10         75.30         79.06         6.94 o                         
  -5   2  10        532.79        511.95        16.55 o                         
  -4   2  10         53.54         48.90        15.44 o                         
  -3   2  10        102.86        128.45         6.72 o                         
  -2   2  10         87.02         95.99         7.47 o                         
  -1   2  10          7.80         20.75         6.47 o                         
   0   2  10        598.56        546.94         6.41 o                         
   1   2  10         21.97         47.32         5.73 o                         
   2   2  10        167.04        165.84         7.16 o                         
   3   2  10         43.67         41.73         7.34 o                         
   4   2  10         19.56         32.51        10.14 o                         
   5   2  10         11.41         -8.20         8.20 o                         
   6   2  10         21.95         75.58        16.56 o                         
  -8   3  10          7.50         16.77         8.26 o                         
  -7   3  10          9.55         -4.33        12.09 o                         
  -6   3  10         13.60         23.55         6.68 o                         
  -5   3  10         73.94         58.04         7.12 o                         
  -4   3  10         26.50         17.25         6.50 o                         
  -3   3  10          2.05         17.86         7.33 o                         
  -2   3  10          0.93         -4.79         5.60 o                         
  -1   3  10        180.77        173.85         7.85 o                         
   0   3  10          0.07         18.86         6.78 o                         
   1   3  10         32.00         36.46         6.86 o                         
   2   3  10         10.40         12.44         7.43 o                         
   3   3  10         24.71         33.37        20.80 o                         
   4   3  10         67.52         26.15        16.35 o                         
   5   3  10          4.26         39.66        12.76 o                         
   6   3  10         19.07         19.43        10.31 o                         
  -8   4  10        213.39        221.71        12.48 o                         
  -7   4  10         63.37         61.85         8.00 o                         
  -6   4  10         31.66         31.04         8.81 o                         
  -5   4  10        400.01        451.53        17.31 o                         
  -4   4  10         44.73         42.08         8.55 o                         
  -3   4  10        411.90        384.71         7.06 o                         
  -2   4  10        314.05        325.10        10.88 o                         
  -1   4  10         15.63         23.31         6.51 o                         
   0   4  10        606.41        602.12         7.82 o                         
   1   4  10         24.26          7.04         7.34 o                         
   2   4  10        274.74        267.20         7.51 o                         
   3   4  10         36.54         49.04        18.63 o                         
   4   4  10          8.41         -1.66         7.91 o                         
   5   4  10         65.19         67.26        20.12 o                         
   6   4  10          3.29        -16.33        16.33 o                         
  -7   5  10        418.51        437.99        18.49 o                         
  -6   5  10        586.79        617.48         9.33 o                         
  -5   5  10         63.13         99.29        16.77 o                         
  -4   5  10        958.08        968.82        31.98 o                         
  -3   5  10        208.72        206.40         7.14 o                         
  -2   5  10        530.13        587.40        10.49 o                         
  -1   5  10        616.66        598.80         8.08 o                         
   0   5  10          1.86         25.43        10.02 o                         
   1   5  10        564.66        599.46         8.41 o                         
   2   5  10        132.39        160.21         9.04 o                         
   3   5  10        241.61        273.08         9.96 o                         
   4   5  10         49.68         86.25         9.36 o                         
   5   5  10          0.28          9.84        16.69 o                         
  -6   6  10         59.18         41.11         6.05 o                         
  -5   6  10       1033.96       1044.10        27.41 o                         
  -4   6  10         25.59          0.76         7.49 o                         
  -3   6  10        724.88        751.50         7.50 o                         
  -2   6  10        422.27        419.84         7.79 o                         
  -1   6  10         65.53         55.97         8.49 o                         
   0   6  10        786.50        808.35         7.92 o                         
   1   6  10         58.37         57.86         6.70 o                         
   2   6  10        357.62        322.27         9.12 o                         
   3   6  10        292.17        327.62         8.09 o                         
   4   6  10         24.31         20.11         7.62 o                         
  -4   7  10        149.32        139.75         7.73 o                         
  -3   7  10         22.15         34.10         6.88 o                         
  -2   7  10        168.93        147.31        11.86 o                         
  -1   7  10        111.40        135.73         8.75 o                         
   0   7  10         33.87         18.06         9.46 o                         
   1   7  10        220.97        237.21         8.22 o                         
   2   7  10         53.48         40.88         8.06 o                         
  -8   1  11         15.69         -1.02         7.79 o                         
  -7   1  11         76.06         75.83        12.87 o                         
  -6   1  11        349.17        374.32        13.28 o                         
  -5   1  11         44.83         52.94         9.94 o                         
  -4   1  11        662.41        663.66        10.10 o                         
  -3   1  11        127.28        115.44         6.87 o                         
  -2   1  11        149.19        182.80         8.47 o                         
  -1   1  11        339.38        336.57        12.50 o                         
   0   1  11          0.89         -6.65         6.65 o                         
   1   1  11        357.37        351.50        10.78 o                         
   2   1  11          4.55         -6.42        14.65 o                         
   3   1  11         46.86         65.63         9.21 o                         
   4   1  11         50.23         66.43         8.14 o                         
   5   1  11          4.89         19.91        10.67 o                         
  -8   2  11        382.53        381.72         8.91 o                         
  -7   2  11        229.88        236.92         9.62 o                         
  -6   2  11         92.09        100.03         7.31 o                         
  -5   2  11        657.48        657.93        16.84 o                         
  -4   2  11         20.39         53.09         7.25 o                         
  -3   2  11        909.21        897.01         8.90 o                         
  -2   2  11        226.30        213.81        11.00 o                         
  -1   2  11        365.25        392.16         7.81 o                         
   0   2  11        687.95        660.71         7.13 o                         
   1   2  11          4.42         11.00         6.89 o                         
   2   2  11        869.84        909.73        12.12 o                         
   3   2  11        197.03        197.42         8.23 o                         
   4   2  11        208.90        168.80        10.51 o                         
   5   2  11        267.54        285.36        12.38 o                         
  -7   3  11        198.42        208.25         8.90 o                         
  -6   3  11        550.58        532.69        32.09 o                         
  -5   3  11         31.17         52.92         7.10 o                         
  -4   3  11        399.01        401.76         9.40 o                         
  -3   3  11        224.36        214.41        13.59 o                         
  -2   3  11        328.56        354.66         7.47 o                         
  -1   3  11        613.32        584.74         8.15 o                         
   0   3  11         24.62         18.44         6.99 o                         
   1   3  11        524.00        538.96        10.44 o                         
   2   3  11        291.55        235.80         6.89 o                         
   3   3  11        332.67        327.47        11.00 o                         
   4   3  11        531.73        554.24        19.76 o                         
   5   3  11         28.87         20.22        11.39 o                         
  -7   4  11        102.93         77.79         9.92 o                         
  -6   4  11         49.97         78.52        28.16 o                         
  -5   4  11        328.60        342.15        21.86 o                         
  -4   4  11          4.88         -6.94         6.94 o                         
  -3   4  11        169.47        165.93         8.08 o                         
  -2   4  11        155.10        142.06         9.37 o                         
  -1   4  11         13.58         26.59         7.05 o                         
   0   4  11        571.96        582.16         8.39 o                         
   1   4  11          0.46         -3.02         7.59 o                         
   2   4  11        201.26        181.12        10.06 o                         
   3   4  11         99.49        109.10         8.73 o                         
   4   4  11          1.73         42.91        10.87 o                         
  -6   5  11          3.43         -3.19         9.09 o                         
  -5   5  11          3.10          4.03         7.87 o                         
  -4   5  11         56.34         75.30         7.46 o                         
  -3   5  11         86.62         81.65        10.50 o                         
  -2   5  11        118.09        123.76        13.05 o                         
  -1   5  11        145.19        131.06         7.73 o                         
   0   5  11         15.68         18.87         8.58 o                         
   1   5  11         34.73         58.14         7.69 o                         
   2   5  11         49.57         55.72        11.81 o                         
   3   5  11          3.25         19.56         9.32 o                         
  -4   6  11          2.75         -6.00         7.92 o                         
  -3   6  11         21.58         12.16         6.46 o                         
  -2   6  11          0.56         28.40         7.26 o                         
  -1   6  11         12.95         17.55         9.61 o                         
   0   6  11          6.64         -7.54         7.54 o                         
   1   6  11         26.72         40.88         9.43 o                         
   2   6  11          8.56         13.28        12.71 o                         
  -7   0  12        383.26        374.08        15.24 o                         
  -6   0  12        732.23        800.02        73.34 o                         
  -5   0  12        335.90        351.36        11.96 o                         
  -4   0  12         37.38         41.24         9.56 o                         
  -3   0  12        253.01        250.55         9.75 o                         
  -2   0  12        545.73        516.18        22.60 o                         
  -1   0  12        146.64        165.21         9.54 o                         
   0   0  12        723.10        724.19        15.68 o                         
   1   0  12          5.53        -10.71        15.47 o                         
   2   0  12        298.64        259.62         9.96 o                         
   3   0  12        139.38        132.88        23.74 o                         
   4   0  12         33.30         36.24        12.92 o                         
  -6   1  12        261.41        269.18        10.41 o                         
  -5   1  12          2.60          6.18         9.28 o                         
  -4   1  12        518.84        524.66         8.94 o                         
  -3   1  12        133.49        103.88         7.76 o                         
  -2   1  12        129.09        128.95         7.96 o                         
  -1   1  12        381.69        358.34         9.94 o                         
   0   1  12          6.85         15.74         7.26 o                         
   1   1  12        298.36        259.97         8.12 o                         
   2   1  12         88.60         72.24         6.71 o                         
   3   1  12         43.95         73.10        10.68 o                         
   4   1  12        140.86        152.29        17.28 o                         
  -6   2  12         18.48         25.44         9.56 o                         
  -5   2  12        304.66        272.60        23.87 o                         
  -4   2  12          8.05          9.63         9.51 o                         
  -3   2  12        342.19        351.88        28.46 o                         
  -2   2  12        117.37        112.16        13.07 o                         
  -1   2  12         94.14        101.56         7.56 o                         
   0   2  12        207.36        216.05        10.26 o                         
   1   2  12          0.33          4.88         9.75 o                         
   2   2  12         89.36         69.07         9.65 o                         
   3   2  12         64.04         59.60        10.28 o                         
  -6   3  12         10.33         23.25         8.94 o                         
  -5   3  12         36.83         39.51         7.71 o                         
  -4   3  12         19.05         16.16         7.72 o                         
  -3   3  12         13.81         31.12         6.43 o                         
  -2   3  12         66.43         54.83        11.70 o                         
  -1   3  12          5.33         -6.89         7.85 o                         
   0   3  12          2.77         39.73        17.70 o                         
   1   3  12          2.34         -1.49         6.62 o                         
   2   3  12         64.15         69.37         7.95 o                         
   3   3  12         35.42         66.39        23.56 o                         
  -5   4  12        297.33        288.57        11.96 o                         
  -4   4  12         38.87         35.33         7.47 o                         
  -3   4  12        437.28        462.12         8.25 o                         
  -2   4  12        254.36        233.21        18.87 o                         
  -1   4  12         75.69         94.72        12.97 o                         
   0   4  12        250.44        216.80         8.03 o                         
   1   4  12         37.41         51.30         6.74 o                         
   2   4  12         55.52         78.38         7.33 o                         
  -3   5  12        228.37        219.69         8.04 o                         
  -2   5  12        587.88        578.04        10.53 o                         
  -1   5  12        333.51        359.82        10.96 o                         
   0   5  12          0.85         -7.29         7.64 o                         
  -4   1  13        247.61        233.49        10.84 o                         
  -3   1  13         15.25         25.56        10.06 o                         
  -2   1  13        207.06        239.14        10.14 o                         
  -1   1  13         64.19         56.81         9.87 o                         
   0   1  13         14.56         12.93        10.09 o                         
   1   1  13        148.24        148.88         7.13 o                         
  -4   2  13         22.08         10.51         9.39 o                         
  -3   2  13        495.76        480.95        11.23 o                         
  -2   2  13        206.35        171.94         8.29 o                         
  -1   2  13        129.24        157.45         9.59 o                         
   0   2  13        430.29        422.33        12.37 o                         
   1   2  13         37.52         12.40        14.47 o                         
  -2   3  13        135.22        148.03        13.02 o                         
  -1   3  13        212.40        143.33        13.49 o                         
                                                                                
